# Supplementary material for: Factors associated with regular counselling attendance of HIV outpatients of a national referral hospital in Jakarta, Indonesia: a cross sectional study
Source: BMC Public Health. 2018 Aug 20;18:1030. doi: 10.1186/s12889-018-5924-5 (PMC6102862; doi:10.1186/s12889-018-5924-5)
Supplement: Supplementary file 1 — RSPI-SS HIV Counseling Study. (XLSX 281 kb) [file 12889_2018_5924_MOESM1_ESM.xlsx]

## Sheet: Sheet1
sexy	private	group	ngo	counsel	religion	edu	workstatus	worksimple	salary	sufficient	yrshiv	agehiv	yrsaids	ageaids	who	aids	basecd4	hep	ivdu	agerec	agecalc	firstxp	sexever	noques	marital	child	childnum	household	memberpos	childpos	partnerpos	relat1	relat2	relat3	relat4	relat5	relat6	partnerart	yrsrspi	satis	yrtilaids	exrelat1	exrelat2	exrelat3	exrelat4	exrelat5	exrelat6	agernd	edu1
Female	Yes	No	No	Yes	Islamic	Primary	Works at Home	No		No	0.271047	20			Stage I	No	550	No	No	21	20.7502	14	1	739	Married	Yes	2	4	Yes	No	Yes	18	18	16				Yes	0	6								20	Primary
Female	Yes	No	No	Yes	Islamic	Primary	Not Seeking	No		Yes	1.57153	19			Stage II	No		No	No	20	20.8159				Married	No		2	No	No	No	16						No	0.0766598	8								20	Primary
	Yes	No	No	Yes	Protestant	Senior Secondary	Not Seeking	No		No	0.221766	21	0.221766	21	Stage IV	Yes		No	Yes	21	21.5907				Not Married	2		4	No	No	No	1	2	3				No	0.290212	7								21	Secondary
Female	Yes	No	No	Yes	Islamic	Senior Secondary	Works at Home	No	<1.5 mil	No	2.94319	18			Stage I	No	299	No	No	22	21.7577	18	1	882	Married	Yes	1	3	No	No	No	16	18					No	1.33881	8								21	Secondary
Male	Yes	Yes	Yes	Yes	Islamic	Senior Secondary	Part-time	Yes	<1.5 mil	Yes	8.76386	13	8.71732	13	Stage III	Yes	18	No		22	22.3327	19	1	538	Not Married	2			No	No	No							No	8.76386	10	0.0465435							22	Secondary
Male	Yes	No	Yes	Yes	Islamic	Senior Secondary	Fulltime	Yes	1.5 - 3 mil	No	0.334018	22	0.249144	22	Stage I	No	273	No	No	22	22.5325	18	1	818	Not Married	2			No	No	No							No	0.249144	8	0.0848734							22	Secondary
Male	Yes	No	No	Yes	Islamic	Senior Secondary	Not Seeking	No		No	0.314853	22			Stage II	No			No	22	22.6119				Not Married	2		6	No	No	No	1	2	4	4	4		No	0.323066	7								22	Secondary
Male	Yes	Yes	Yes	Yes	Islamic	Senior Secondary	Part-time	Yes	1.5 - 3 mil		1.03217	21	1.03217	21	Stage IV	Yes		No	No	22	22.6174				Not Married	2		2	No	No	No	2						No	1.03764	9								22	Secondary
Male	Yes	No	No	Yes	Islamic	Senior Secondary	Fulltime	Yes	1.5 - 3 mil	Yes	1.46201	21	1.44558	21	Stage III	Yes		No	No	22	22.768				Not Married	2			No	No	No							No	1.46201	7								22	Secondary
Male	Yes	No	No	Yes	Islamic	Diploma	Fulltime	Yes	3 - 5mil	Yes	0.109514	22	0.0054757	22	Stage III	Yes	259	No	No	22	22.8994	20	2	787	Not Married	No			No	No	No							No	0	8	0.104038							22	Tertiary
Female	No	No	No	No	Islamic	Senior Secondary	Student	No		No	0.870637	22	0.870637	22	Stage III	Yes	63	No	No	23	23.2197	18	1	501	Not Married	2		2	No	No	No	2						No	0.862423	7	0							23	Secondary
Female	Yes	Yes	No	Yes	Islamic	Senior Secondary	Not Seeking	No		Yes	5.67556	17	4.98836	18	Stage III	Yes		No	Yes	23	23.4634				Married	Yes		3	No	No	No	16	18					No	2.59001	8								23	Secondary
Male	Yes	No	No	Yes	Islamic	Senior Secondary	Not Seeking	No		No	0.76386	22	0.76386	22	Stage III	Yes	69	No	No	22	23.5127			521	Not Married	2		3	No	No	No	1	2					No	0.73922	6	0							23	Secondary
Female	No	No	No	No	Islamic	Junior Secondary	Works at Home	No		No	2.29706	21	2.29706	21	Stage III	Yes		No	No	22	23.6961				Married	No		2	Yes	No	No	1						No	1.38535	6								23	Secondary
Male	Yes	No	No	Yes	Catholic	Senior Secondary	Fulltime	Yes	3 - 5mil	Yes			1.46201	22	Stage IV	Yes		No	No	24	23.7399				Not Married	2		4	No	No	No	1	4	4				No	1.46201	8								23	Secondary
Female	Yes	No	No	Yes	Islamic	Senior Secondary	Works at Home	No		No	0.0027379	23	0.0027379	23	Stage III	Yes		No	No	23	23.9808				Widowed	No		6	Yes	No	Yes	16						No	0.0027379	6		1	2	4	4			23	Secondary
Female	Yes	Yes	No	Yes	Protestant		Works at Home	No		Yes	3.4935	20			Stage II	No	340	No	No	24	24.0602	20	1	810	Married	No		2	Yes	No	Yes	16						Yes	3.49623	6								24
Male	No	No	No	No	Islamic	Senior Secondary	Seeking Employment	No		No	6.41205	17	5.06776	19	Stage III	Yes		No	Yes	24	24.1533				Not Married	2		3	No	No	No	1	2					No	5.82615	6								24	Secondary
Male	Yes	No	No	Yes	Protestant	Senior Secondary	Student	No		No	2.50513	21	2.50513	21	Stage III	Yes		No	No	23	24.2327				Not Married	2		3	No	No	No	2	1					No	2.50787	7								24	Secondary
Male	No	No	No	No	Islamic	Senior Secondary	Fulltime	Yes	1.5 - 3 mil	Yes	0.673511	23	0.654346	23	Stage III	Yes		No	No	23	24.5613				Married	No		2	Yes	No	Yes	17						Yes	0.681725	8								24	Secondary
Female	Yes	No	No	Yes	Islamic	Senior Secondary	Works at Home	Yes	1.5 - 3 mil	Yes	2.80904	21	2.78987	21	Stage III	Yes		No	No	24	24.7611				Married	Yes		4	No	No	No	16	18	18				No	2.78987	6								24	Secondary
Female	Yes	No	Yes	Yes	Islamic	Senior Secondary	Fulltime	Yes	1.5 - 3 mil	No	0.736482	24	0.711841	24	Stage III	Yes		No	No	24	24.7912				Divorced	Yes		2	No	No	No	3						No	0	6								24	Secondary
Female	Yes	No	No	Yes	Islamic	Senior Secondary	Works at Home	No		No	0	24			Stage I	No		No	No	24	24.8953	21	1	809	Married	2		2	No	No	No	16						No	0	6								24	Secondary
Male	No	No	No	No	Islamic	College	Fulltime	Yes	3 - 5mil	Yes	0.591376	24			Stage I	No	349	No	No	25	25.4018	15	1	788	Not Married	No		2	No	No	No							No	0	6		9						25	Tertiary
Female	No	Yes	Yes	Yes	Islamic	Senior Secondary	Fulltime	Yes	3 - 5mil	No	4.89528	20			Stage II	No		No	No	25	25.6153				Not Married	2		3	No	No	No	1	2					No	2.87201									25	Secondary
Female	Yes	No	No	Yes	Islamic	Senior Secondary	Disabled and Cannot Work	No		No	0.249144	25	0.019165	25	Stage III	Yes		No	No	25	25.6235				Divorced	No		3	No	No	No	1	2					No	0.271047	6								25	Secondary
Male	Yes	No	No	Yes	Protestant	Senior Secondary	Not Seeking	No		Yes	2.2998	23	2.22314	23	Stage IV	Yes		No	No	25	25.6783				Not Married	2		4	No	No	No	1	2	3				No	2.25325	7								25	Secondary
Male	Yes	No	No	Yes	Islamic	Senior Secondary	Not Seeking	No			0.0574949	25	0	25	Stage III	Yes	247	No	No	25	25.7221	20	1	564	Not Married	2		4	No	No	No	1	2	4				No	0	6	0.0574949							25	Secondary
Female	Yes	No	No	Yes	Protestant	Senior Secondary	Works at Home	No		Yes	1.20192	24			Stage II	No		No	No	25	25.7851				Widowed	No		2	No	No	No	2						No	1.21013	6								25	Secondary
Male	Yes	Yes	Yes	Yes	Islamic	Senior Secondary	Part-time	Yes	1.5 - 3 mil		2.84189	22	2.79808	23	Stage II	No		No	No	26	25.7988				Married	2			No	No	No	2						No	2.84189	9								25	Secondary
Female	Yes	No	No	Yes	Islamic	Senior Secondary	Works at Home	No	<1.5 mil	No	0.188912	25	0.134155	25	Stage IV	Yes		No	No	25	25.8563				Widowed	No			No	No	No							No	0.19165	7								25	Secondary
Male	Yes	No	No	Yes	Protestant	Senior Secondary					0.339494	25	0.339494	25	Stage I	No	335	No		25	25.9028			766	Not Married	No			No	No	No							No	0.0766598		0							25	Secondary
Female	Yes	Yes	No	Yes	Islamic	Senior Secondary	Disabled and Cannot Work	No		No	2.93771	23	2.93771	23	Stage IV	Yes		No	No	27	25.9466				Married	Yes		3	No	No	No	16	18					No	2.94593	6								25	Secondary
Male	No	No	No	No	Islamic	Senior Secondary	Fulltime	Yes	1.5 - 3 mil	No	0.837782	25	0.413415	25	Stage IV	Yes		No	No	25	26.0561				Not Married	2		6	No	No	No	1	2	4	4	4		No	0.659822	7								26	Secondary
Male	Yes	No	No	Yes	Islamic	Senior Secondary	Part-time	Yes	1.5 - 3 mil	Yes	6.71869	19	6.22314	20	Stage III	Yes		No	Yes	25	26.2231				Married	Yes		3	No	No	No	17	18					No	6.22314	7								26	Secondary
Male	Yes	No	No	Yes	Islamic	Senior Secondary	Seeking Employment	No		Yes	0.194387	26	0.194387	26	Stage III	Yes		No	No	26	26.2642				Not Married	2		4	No	No	No	1	2	4				No	0.235455	7								26	Secondary
	Yes	No	No	Yes	Islamic	Diploma	Fulltime	Yes	<1.5 mil	No	1.9822	24	1.94661	24	Stage III	Yes		No	No	26	26.3053				Not Married	2		4	No	No	No	1	2	3				No	1.94661	6								26	Tertiary
Female		No	Yes	Yes	Islamic	Junior Secondary	Other	No		Yes	6.17659	20			Stage II	No		No	No	36	26.3354				Married	No		2	Yes	No	Yes	16						Yes	6.17385	10								26	Secondary
Female	Yes	Yes	No	Yes	Islamic	Senior Secondary	Other	No		No	2.22587	24	2.22587	24	Stage III	Yes		No	No	26	26.3901				Married	Yes		3	Yes	Yes	No	1	18					No	1.88912	6								26	Secondary
Male	Yes	No	No	Yes	Islamic	Senior Secondary	Not Seeking	No			0.438056	26			Stage II	No		No	Yes	26	26.4723				Not Married	2		3	No	No	No	2	3					No	0.0821355	7								26	Secondary
Male	Yes	No	No	Yes	Islamic	Senior Secondary	Fulltime	Yes	1.5 - 3 mil	Yes	1.94935	24	1.91102	24	Stage III	Yes		No	Yes	26	26.4723				Married	Yes		3	Yes	No	No	2	18					No	1.94935	8								26	Secondary
Female	Yes	No	No	Yes	Protestant	Diploma	Other	No		Yes	6.17933	20	5.33059	21	Stage III	Yes		No	No	26	26.59				Married	Yes		5	Yes	No	Yes	16	18	18				Yes	6.08077	8		10						26	Tertiary
Female	No	No	No	No	Islamic	Senior Secondary	Works at Home	No			0.681725	25			Stage I	No		No	No	26	26.6229				Divorced	Yes			No	No	No							No	0.503765	8								26	Secondary
Male	Yes	No	No	Yes	Islamic	Junior Secondary	Fulltime	Yes	1.5 - 3 mil	Yes	1.20192	25	1.18549	25	Stage III	Yes	46	No	Yes	26	26.6968	19	1	883	Not Married	2			No	No	No							No	1.19097	8	0.0164271							26	Secondary
Male	Yes	Yes	No	Yes	Protestant	Senior Secondary	Seeking Employment	No		Yes	2.17112	24	1.17728	25	Stage III	Yes		No	No	27	26.7351				Not Married	No		2	No	No	No	19						No	1.23477	8		13						26	Secondary
Male	No	No	No	No	Islamic	Senior Secondary	Fulltime	Yes	<1.5 mil	Yes	0.843258	25	0.602327	26	Stage IV	Yes		Yes	Yes	26	26.7625				Married	Yes		3	No	No	No	17	18					No	0.845996	10								26	Secondary
Male	Yes	Yes	Yes	Yes	Islamic	Senior Secondary	Seeking Employment	No		No	2.20671	24			Stage III	Yes		No	Yes	26	26.7734				Not Married	2		2	No	No	No	2						No	2.12731	7								26	Secondary
Female	Yes	No	No	Yes	Islamic	Senior Secondary	Not Seeking	No		Yes			1.67283	25	Stage IV	Yes		No	No	26	26.8337				Married	No		4	Yes	No	Yes	16						Yes	1.41273	8		1	2					26	Secondary
Male	Yes	No	No	Yes	Islamic	Senior Secondary	Part-time	Yes	1.5 - 3 mil	Yes	2.86105	24	2.86105	24	Stage IV	Yes		No	No	27	26.8994				Not Married	No		2	No	No	No	3						No	2.87201	9								26	Secondary
Female	Yes	Yes	Yes	Yes	Islamic	Primary	Part-time	Yes	1.5 - 3 mil	No	0.073922	26	0.0383299	26	Stage III	Yes		No	No	27	26.9322				Married	No		3	No	No	No	16						No	0.0602327	9		13						26	Primary
Male	No	No	No	No	Protestant	College	Fulltime	Yes	3 - 5mil	Yes	1.45106	25			Stage II	No	301	No	No	27	26.9624	18	1	767	Married	No			No	No	No							No	1.41547	8								26	Tertiary
Female	Yes	No	No	Yes	Islamic	Senior Secondary	Works at Home	No	<1.5 mil	No	3.31554	23	3.22519	23	Stage III	Yes	21	No	No	26	26.9843	22	1	706	Married	No		2	Yes	No	Yes	16						Yes	3.34292	8	0.0903491							26	Secondary
Male	No	No	No	No	Protestant	Senior Secondary	Fulltime	Yes	1.5 - 3 mil	No	3.00068	24	2.95414	24	Stage III	Yes	8	No	No	27	27.0554	20	1	718	Not Married	2		2	No	No	No	3						No	2.95414	6	0.0465435							27	Secondary
Female	Yes	Yes	Yes	Yes	Islamic	Senior Secondary	Seeking Employment	No			1.94661	25	1.94661	25	Stage IV	Yes		No	No	27	27.1184				Divorced	2			No	No	No							No	1.80151	9								27	Secondary
Female	No	No	No	No	Islamic	Diploma	Fulltime	Yes	1.5 - 3 mil	No	3.46612	23	2.53799	24	Stage III	Yes	31	No	No	27	27.1212	20	1	770	Married	Yes	2	4	No	No	No	16	18	18				No	1.49487	8	0.928131							27	Tertiary
Female	No	Yes	Yes	Yes	Islamic	Senior Secondary	Other	No		Yes	7.08008	20	7.08008	20	Stage IV	Yes		Yes	Yes	28	27.1403				Not Married	2		3	No	No	No	1	2					No	7.14032	6								27	Secondary
Female	Yes	Yes	No	Yes	Islamic	Senior Secondary	Works at Home	No		Yes	0.854209	26	0.818617	26	Stage III	Yes		No	No	27	27.1567				Married	Yes		3	No	No	No	16	18					No	0.826831	8								27	Secondary
Male	Yes	Yes	No	Yes	Islamic	Senior Secondary	Fulltime	Yes	1.5 - 3 mil	Yes	3.37303	23	2.96783	24	Stage IV	Yes		No	No	25	27.1978				Not Married	2			No	No	No							No	2.64203	8								27	Secondary
Female	Yes	Yes	Yes	Yes	Islamic	Senior Secondary	Not Seeking	No			3.01164	24	3.01164	24	Stage III	Yes		No	No	27	27.2635				Married	2			Yes	No	No	1						No	3.01437	9								27	Secondary
Male	Yes	No	No	Yes	Islamic	College	Fulltime	Yes	3 - 5mil	Yes	0.971937	26			Stage II	No	301	No	No	27	27.3073	18	1	779	Not Married	No			No	No	No							No	0.898015	8								27	Tertiary
Female	No	Yes	Yes	Yes	Protestant	Senior Secondary	Fulltime	Yes	1.5 - 3 mil	No	2.6037	24	2.59822	24	Stage III	Yes		No	No	27	27.4032				Not Married	2		2	No	No	No	4						No	2.60643	7								27	Secondary
Male	No	Yes	Yes	Yes	Protestant	Senior Secondary	Fulltime	Yes	1.5 - 3 mil	No	4.72279	22	4.72279	22	Stage III	Yes	16	No	Yes	27	27.4114	18	1	572	Married	Yes	1	3	No	No	No	17	18					No	4.75838	7	0							27	Secondary
Female	No	No	No	No	Islamic	Junior Secondary	Works at Home	No		Yes	3.43327	24	3.34839	24	Stage III	Yes		No	Yes	27	27.4716				Married	No		2	Yes	No	Yes	16						Yes	3.4716	7								27	Secondary
Male	No	Yes	No	Yes		Senior Secondary	Seeking Employment	No		No	1.83162	25	1.83162	25	Stage III	Yes		No	No	27	27.5044				Not Married	No		4	No	No	No	1	2	4				No	0.150582	7								27	Secondary
Female	No	No	No	No	Buddhist	Senior Secondary	Works at Home	No		Yes	6.68583	20	0	27	Stage III	Yes	0	No	No	27	27.6167	1	1		Married	Yes	0	3	No	No	No	16	18					No	7.37851	10								27	Secondary
Female	Yes	Yes	No	Yes	Islamic	Senior Secondary	Works at Home	No	<1.5 mil	No	4.65982	22	4.65435	23	Stage III	Yes	315	No	No	28	27.655	18	1	597	Married	Yes	2		No	No	No							No	4.65435	8	0.0054757							27	Secondary
Female	Yes	Yes	Yes	Yes	Islamic	Senior Secondary	Seeking Employment	No		No	0.265572	27	0.265572	27	Stage II	No		No	No	28	27.6988				Married	2			No	No	No	1						No	0.13963	9								27	Secondary
Male	No	No	No	No	Islamic	Senior Secondary	Student	No		Yes	18.4997	9	5.85353	21	Stage III	Yes	261	Yes	Yes	27	27.7016		2	865	Not Married	2		3	No	No	No	1	2					No	6.03148	7	-0.353183							27	Secondary
Male	Yes	No	No	Yes	Islamic	Senior Secondary	Seeking Employment	No	<1.5 mil	No	6.74606	20	6.69952	21	Stage III	Yes		No	No	27	27.7372				Not Married	2		4	No	No	No	1	2	4				No	6.76523	9								27	Secondary
Female	Yes	No	No	Yes	Protestant	Senior Secondary	Works at Home	No	<1.5 mil	Yes	4.47365	23	0.298426	27	Stage III	Yes		No	No	28	27.7372				Divorced	Yes		4	No	No	No	16	18					No	4.47639	6		10						27	Secondary
Male	Yes	No	No	Yes	Islamic	Senior Secondary	Fulltime	Yes	<1.5 mil	No	2.32717	25	2.32717	25	Stage III	Yes		No	No	27	27.7864				Not Married	2			No	No	No							No		7								27	Secondary
Male	No	No	No	No	Buddhist	Senior Secondary	Fulltime	Yes	3 - 5mil	Yes	0.514716	27	0.40794	27	Stage III	Yes	225	No	No	28	27.7974	19	1	776	Not Married	No			No	No	No							No	0.40794	9	0.106776							27	Secondary
Male	No	No	No	No	Islamic	Senior Secondary	Fulltime	Yes	3 - 5mil	Yes	1.78508	26			Stage II	No	249	No	No	28	27.8604	17	1	773	Not Married	No			No	No	No							No	1.5551	8								27	Secondary
	Yes	Yes	Yes	Yes	Islamic	Senior Secondary	Other	No	<1.5 mil	Yes	2.91581	24	2.89391	25	Stage IV	Yes		No	No	24	27.8987				Married	2			No	No	No							No	2.89938	10								27	Secondary
Male	Yes	Yes	Yes	Yes	Islamic	Senior Secondary	Part-time	Yes	1.5 - 3 mil	No	1.57426	26	1.55236	26	Stage III	Yes	4	No	Yes	28	27.9233		2	846	Married	No			No	No	No							No	1.55236	8	0.0219028							27	Secondary
Male	No	No	No	No	Islamic	Senior Secondary	Student	No		No	6.91034	21	6.91034	21	Stage III	Yes		No	Yes	27	27.9754				Not Married	2		3	No	No	No	1	2					No	6.13005	6								27	Secondary
Male	No	No	No	No	Islamic	Senior Secondary	Fulltime	Yes	1.5 - 3 mil	No	6.59001	21	6.55715	21	Stage III	Yes		Yes	Yes	28	27.9945				Not Married	2		3	No	No	No	1	2					No	6.48597	7								27	Secondary
Male	Yes	Yes	No	Yes	Islamic	Senior Secondary	Fulltime	Yes	1.5 - 3 mil	No	0.199863	27			Stage II	No	260	No	No	27	27.9945	19	1	512	Married	Yes	1	3	Yes	No	Yes	17	18					Yes	0.199863	7								27	Secondary
Male	No	No	No	No	Buddhist	Junior Secondary	Part-time	Yes	<1.5 mil	No	4.04381	23	3.83573	24	Stage III	Yes		No	No	28	28				Not Married	2			No	No	No							No	2.03148	8								28	Secondary
Male	Yes	No	No	Yes	Islamic	College	Fulltime	Yes	5 - 10 mil	Yes	0.774812	27	0.774812	27	Stage III	Yes		Yes	No	28	28.1287	22	1	772	Not Married	No		12	No	No	No							No	0.733744		0							28	Tertiary
Male					Buddhist	Senior Secondary					0.131417	28	0.131417	28	Stage III	Yes	43	No		28	28.1698			565	Not Married	2			No	No	No							No	0.131417		0							28	Secondary
Female	Yes	Yes	Yes	Yes	Islamic	Senior Secondary	Part-time	Yes	1.5 - 3 mil		3.98357	24	4.08761	24	Stage III	Yes		No		28	28.1944					2			No	No	No							No	4.08761	9								28	Secondary
Male	Yes	No	No	Yes	Protestant	Senior Secondary	Not Seeking	No		Yes	0.167009	28	0.15332	28	Stage I	No		No	No	28	28.1944				Married	No		3	No	No	No	17						No	0.15332	9		1						28	Secondary
Female	Yes	No	No	Yes	Islamic	Primary	Other	Yes	1.5 - 3 mil	No	0.826831	27	0.744695	27	Stage III	Yes		No	No	28	28.2108				Married	Yes		4	Yes	No	No	1	18	18				No	0.837782	7								28	Primary
Male	Yes	Yes	Yes	Yes	Islamic	Senior Secondary	Part-time	Yes	1.5 - 3 mil		1.88638	26	1.88638	26	Stage III	Yes		No	No	28	28.2136				Not Married	2			No	No	No							No	1.88638	9								28	Secondary
Male	No	No	No	No	Islamic	Diploma	Other	Yes	3 - 5mil	Yes	0.867899	27					131	No	No	28	28.219	17	1	769	Not Married	2		4	No	No	No	1	2	4				No	0.791239									28	Tertiary
Male	No	Yes	Yes	Yes	Islamic	Senior Secondary	Fulltime	Yes	<1.5 mil	No	7.26626	21	6.78439	21	Stage III	Yes		No	Yes	28	28.282				Not Married	2		4	No	No	No	1	2	3				No	7.28268	7								28	Secondary
Female	Yes	Yes	Yes	Yes	Protestant	Senior Secondary	Not Seeking	No		No	4.55305	23	4.44627	23	Stage IV	Yes		Yes	Yes	28	28.3258				Not Married	2		3	No	No	No	2	4					No	4.52019	7								28	Secondary
Female	Yes	No	No	Yes	Protestant	Senior Secondary				Yes	2.70773	25	2.38467	25	Stage IV	Yes		No	No	29	28.3614				Not Married	No		3	No	No	No	2	4					No	2.2642	8								28	Secondary
Female	No	No	Yes	Yes	Islamic		Fulltime	Yes	1.5 - 3 mil	No	0.0657084	28	0.0301164	28	Stage III	Yes	82	No	No	28	28.3997	24	1	867		2		3	No	No	No	16	18					No	0.0328542	6	0.0355921							28
Female	Yes	No	No	Yes	Protestant	Senior Secondary	Fulltime	Yes	1.5 - 3 mil	Yes	8.04928	20	8.04107	20	Stage III	Yes		No	Yes	21	28.4381				Divorced	No		7	Yes	No	No	2	3	3	3	4	11	No	8.05202	8								28	Secondary
Male	No	Yes	No	Yes	Islamic	Senior Secondary	Fulltime	Yes	<1.5 mil	No	5.24025	23	5.24025	23	Stage IV	Yes		Yes	Yes	29	28.4518				Not Married	2		5	No	No	No	1	2	3	4			No	5.27584	7								28	Secondary
Male	Yes	Yes	Yes	Yes	Protestant	Primary	Fulltime	Yes	<1.5 mil	Yes	0.969199	27	0.966461	27	Stage II	No	1	No	Yes	30	28.5804	0	0		Not Married	No	0		No	No	No							No	0.659822	8								28	Primary
Male	No	Yes	Yes	Yes	Islamic	Senior Secondary	Fulltime	Yes	1.5 - 3 mil	No	8.90897	19	8.9117	19	Stage III	Yes		No	Yes	29	28.6187				Not Married	2		3	No	No	No	2	1					No	7.96441	6								28	Secondary
Male	Yes	No	No	Yes	Protestant	Senior Secondary	Fulltime	Yes	1.5 - 3 mil	Yes	7.48528	21	7.46886	21	Stage III	Yes	40	No	Yes	29	28.627	20	1	704	Not Married	No			No	No	No							No	7.49076	8	0.0164271							28	Secondary
Female	Yes	Yes	Yes	Yes	Islamic	Senior Secondary	Part-time	Yes	1.5 - 3 mil	Yes	1.2293	27	1.00205	27	Stage I	No		No	No	29	28.6324				Married	No		2	Yes	No	Yes	16						No	1.16906	9								28	Secondary
Male	Yes	No	No	Yes	Islamic	Senior Secondary	Not Seeking	No		Yes	0.128679	28	0.128679	28	Stage III	Yes		No	Yes	28	28.6489				Not Married	2		5	No	No	No	1	2	3	4			No	0.761123	6								28	Secondary
Female	Yes	No	No	Yes	Islamic	College	Part-time	Yes	3 - 5mil	Yes	1.14168	27	1.10883	27	Stage III	Yes		No	Yes	28	28.6544				Married	No		2	No	No	No	17						No	1.10883	8								28	Tertiary
Male	Yes	No	No	Yes	Catholic	College	Fulltime	Yes	3 - 5mil	Yes	1.39357	27			Stage II	No	298	No	No	29	28.6544	19	1	768	Not Married	No			No	No	No							No	1.34155	8								28	Tertiary
Male	Yes	No	No	Yes	Islamic	Senior Secondary	Part-time	Yes	1.5 - 3 mil	No	2.42847	26	2.43942	26	Stage IV	Yes		No	No	29	28.7146				Not Married	2		2	No	No	No	4						No	2.41205	8								28	Secondary
Female	Yes	No	No	Yes	Buddhist	Junior Secondary	Part-time	Yes	3 - 5mil		5.73306	23	5.43463	23	Stage III	Yes		No	No	28	28.7365				Married	Yes		4	Yes	No	Yes	16	18	18				Yes		8		1	2					28	Secondary
Male	Yes	Yes	No	Yes	Protestant	Senior Secondary	Fulltime	Yes	1.5 - 3 mil	Yes	3.46612	25	3.32375	25	Stage III	Yes		Yes	Yes	29	28.7666				Not Married	2		4	No	No	No	1	2	3				No	2.71047	7								28	Secondary
Male	Yes	Yes	Yes	Yes	Islamic	Junior Secondary			<1.5 mil	No	4.30938	24	3.77276	25	Stage III	Yes		Yes	Yes	28	28.7776				Not Married	2		4	No	No	No	1	2	4				No	4.28474	7								28	Secondary
Male	Yes	No	No	Yes	Islamic	Senior Secondary	Part-time	Yes	1.5 - 3 mil	No	0.0273785	28	0.0027379	28	Stage III	Yes		No	No	28	28.7912				Married	No		2	Yes	No	Yes	17						Yes	0.418891	7								28	Secondary
Male	No	No	No	No	Islamic	Senior Secondary	Works at Home	No		No	2.59274	26	2.4011	26	Stage III	Yes		No	No	23	28.8214				Married	Yes		3	No	No	No	1						No	1.09788	6								28	Secondary
Female	Yes	No	Yes	Yes	Islamic	Senior Secondary	Other	No	<1.5 mil	No	5.83162	22	6.16016	22	Stage IV	Yes		No	No	29	28.8296				Widowed	Yes		5	No	No	No	18	18					No	5.19918	7		1	2					28	Secondary
Male	No	No	No	No	Islamic	Diploma	Fulltime	Yes	5 - 10 mil	Yes	0.544832	28	0.323066	28	Stage III	Yes	116	Yes	No	28	28.8378	22	1	781	Not Married	No		4	No	No	No	1	2	4				No	1.32512		0.221766							28	Tertiary
Male	Yes	No	No	Yes	Islamic	Junior Secondary	Seeking Employment	No		No	3.52635	25	3.1896	25	Stage III	Yes		No	Yes	28	28.8515				Married	No		2	No	No	No	2						No	0.019165	7								28	Secondary
Female	Yes	No	No	Yes	Islamic	Senior Secondary	Works at Home	No		Yes	1.00205	27	0.876112	27	Stage IV	Yes		No	No	28	28.8652				Married	No		2	No	No	No	16						No	1.00753	7								28	Secondary
Female	Yes	No	No	Yes	Islamic	Senior Secondary	Fulltime	Yes	1.5 - 3 mil	Yes	4.58864	24	4.50103	24	Stage III	Yes		No	No	28	28.8761				Married	Yes		3	Yes	No	No	1	18					No	4.50103	8								28	Secondary
Female	No	No	No	No	Islamic	Senior Secondary	Fulltime	Yes	<1.5 mil	No	3.0883	25	0	28	Stage III	Yes		No	No	28	28.898				Married	Yes		3	No	No	No	1	18					No	3.09103	7								28	Secondary
Male	Yes	No	No	Yes	Islamic	College	Fulltime	Yes	3 - 5mil	Yes	8.48186	20	8.48186	20	Stage III	Yes		No	Yes	28	28.9446				Married	Yes			No	No	No							No	8.48186	6								28	Tertiary
Female	Yes	No	No	Yes	Protestant	Senior Secondary	Other	No		Yes	3.82752	25	3.82752	25	Stage III	Yes		No	No	29	28.9582				Married	Yes			No	No	No							No	33.8289	8								28	Secondary
Female	No	Yes	No	Yes	Islamic	Senior Secondary	Student	No		No	7.12936	21	2.30801	26	Stage III	Yes		No	Yes	28	29.013				Not Married	No		3	No	No	No	1	2					No	2.30801	7								29	Secondary
Female	Yes	No	No	Yes	Islamic	Primary	Other	No		Yes	1.1718	27	0.76386	28	Stage III	Yes		No	No	29	29.0185				Married	No		2	Yes	No	Yes	16						Yes	0.481862	7								29	Primary
Male	No	No	No	No	Islamic	Senior Secondary	Fulltime	Yes	1.5 - 3 mil	Yes	6.77618	22	6.77618	22	Stage III	Yes		Yes	Yes	29	29.0267				Married	Yes		2	No	No	No	2	18					No	6.81451	6								29	Secondary
Female	Yes	Yes	Yes	Yes	Protestant	Senior Secondary	Part-time	Yes	1.5 - 3 mil	No	2.79261	26	2.77344	26	Stage IV	Yes	27	No	No	29	29.0596	20	1	826	Married	2			No	No	No							No	2.69952	9	0.019165							29	Secondary
Male	Yes	No	No	Yes	Islamic	Senior Secondary	Part-time	Yes	1.5 - 3 mil	No	0.613279	28	0.528405	28	Stage III	Yes		No	No	29	29.065				Not Married	2			No	No	No	2						No	0.62423	7								29	Secondary
Male	Yes		No	Yes	Protestant	College	Seeking Employment	No			1.01574	28	1.01574	28	Stage III	Yes		No	No	29	29.0678				Not Married	2			No	No	No							No	0.867899	9								29	Tertiary
Male	No	Yes	No	Yes	Islamic	Junior Secondary	Fulltime	Yes	1.5 - 3 mil	No	7.43053	21	7.43053	21	Stage III	Yes	187	No	Yes	28	29.0842	22	1	750	Married	2		4	No	No	No	2	1	4				No	7.54278	7	0							29	Secondary
	No	Yes	Yes	Yes	Islamic	Junior Secondary	Other	Yes	1.5 - 3 mil	Yes	5.82341	23	5.34429	23	Stage IV	Yes		No	Yes	28	29.1006					2		3	No	No	No	1	2					No	5.03491	7								29	Secondary
Female	Yes	No	No	Yes	Islamic	Senior Secondary	Other	No	<1.5 mil	No	1.11978	27	0.884326	28	Stage IV	Yes		No	No	26	29.1143				Married	Yes		3	No	No	No	16	18					No	1.13073	7								29	Secondary
Male	No	No	No	No	Protestant	Diploma	Fulltime	Yes	3 - 5mil	Yes	5.97125	23	1.30869	27	Stage III	Yes	182	No	No	28	29.1198	15	1	786	Not Married	No			No	No	No							No	1.30869	8	4.66256							29	Tertiary
Female	No	Yes	Yes	Yes	Islamic	Senior Secondary	Fulltime	Yes	1.5 - 3 mil	No	3.19233	25			Stage II	No		No	No	29	29.1499				Not Married	2			No	No	No							No	2.97057	7								29	Secondary
Female	Yes	No	No	Yes	Protestant	Senior Secondary	Not Seeking	No			3.4141	25	3.26626	25	Stage IV	Yes		No	No	29	29.1526				Not Married	No		4	No	No	No	1	2	4				No	3.26352	7								29	Secondary
Female	Yes	Yes	No	Yes	Islamic	Senior Secondary	Fulltime	Yes	1.5 - 3 mil	Yes	6.27515	22	4.3258	24	Stage III	Yes		No	No	29	29.1608				Married	No		2	Yes	No	Yes	16						Yes	5.57426	6								29	Secondary
Female	Yes	No	No	Yes	Islamic	Junior Secondary	Not Seeking	No		No	1.78508	27	1.78508	27	Stage III	Yes		Yes	No	29	29.191				Married	Yes		7	No	No	No							No	1.79877	6		1	2	4	4	3		29	Secondary
Male	Yes	No	No	Yes	Islamic	Senior Secondary	Fulltime	Yes	1.5 - 3 mil	No	0.232717	28	0.232717	28	Stage IV	Yes		No	Yes	29	29.2211				Married	No		2	No	No	No	2						No	0.235455	7								29	Secondary
Female	Yes	Yes	Yes	Yes	Islamic	Senior Secondary	Seeking Employment	No		No	4.6078	24	4.60506	24	Stage IV	Yes	65	No	Yes	29	29.232	21	1	508	Not Married	2		2	No	No	No	16						No	0.66256	7	0.0027379							29	Secondary
Male	Yes	No	No	Yes	Protestant	College	Part-time	Yes	3 - 5mil	Yes	0.514716	28	0.44627	28	Stage IV	Yes		No	No	29	29.2485				Not Married	2		1	No	No	No							No	0.44627	7								29	Tertiary
Male	Yes	No	No	Yes	Islamic	Senior Secondary	Seeking Employment	Yes	1.5 - 3 mil	No	2.94867	26	2.92402	26	Stage III	Yes		No	Yes	29	29.2621				Divorced	2		2	No	No	No	1						No	2.92402	9								29	Secondary
Female	Yes	No	No	Yes	Islamic	Senior Secondary	Fulltime	Yes	1.5 - 3 mil	No	0.344969	28	0.243669	29	Stage III	Yes	339	No	No	29	29.3416	20	1	740	Divorced	No			No	No	No							No	0	6	0.101301							29	Secondary
Male	No	No	No	No	Islamic	Senior Secondary	Fulltime	Yes	1.5 - 3 mil	Yes	2.86927	26	2.42574	27	Stage III	Yes	66	No	Yes	30	29.4264	18	1	588	Married	No			No	No	No							No	2.54894	8	0.443532							29	Secondary
Male	Yes	No	No	Yes	Protestant	Senior Secondary	Fulltime	Yes	<1.5 mil	Yes	2.91855	26	2.76523	26	Stage III	Yes		No	No	29	29.4374				Not Married	2		6	No	No	No	1	2	4	4	4		No	2.76523	10								29	Secondary
Male	Yes	No	No	Yes	Protestant	Senior Secondary	Part-time	Yes	1.5 - 3 mil	Yes	5.84805	23	5.78508	23	Stage III	Yes		Yes	Yes	30	29.5825				Married	No			No	No	No							No	5.80698	9								29	Secondary
Male	Yes	Yes	Yes	Yes	Protestant	Senior Secondary	Part-time	Yes	1.5 - 3 mil	No	10.4914	19	4.5859	25	Stage III	Yes	110	No	Yes	30	29.5879		2	852	Married	Yes	1		No	No	No							No	4.5859	9	5.90554							29	Secondary
Male	Yes	No	No	Yes	Islamic	College		Yes	1.5 - 3 mil	Yes	9.19644	20	8.72827	20	Stage III	Yes		No	No	30	29.6016				Married	No		2	No	No	No	17						No	8.75565	10								29	Tertiary
Female	Yes	Yes	No	Yes	Catholic	Senior Secondary	Fulltime	Yes	1.5 - 3 mil	Yes	2.25873	27	2.25325	27	Stage III	Yes	54	No	No	30	29.6153	19	1	551	Not Married	No			No	No	No							No	4.37235	8	0.0054757							29	Secondary
Male	Yes	Yes	Yes	Yes	Protestant	Senior Secondary	Seeking Employment	No			1.99589	27	1.97399	27	Stage III	Yes		No	Yes	30	29.6263				Not Married	2			No	No	No							No	1.99589	9								29	Secondary
Male	Yes	Yes	No	Yes	Protestant	Senior Secondary	Fulltime	Yes	1.5 - 3 mil	Yes	1.02943	28	0.980151	28	Stage IV	Yes	4	No	No	29	29.6345	20	1	847	Married	No			No	No	No							No	1.02122	8	0.0492813							29	Secondary
Male	Yes	Yes	No	Yes	Islamic	Senior Secondary	Seeking Employment	No		Yes	2.25325	27	2.25325	27	Stage IV	Yes		No	Yes	30	29.6372				Not Married	2			No	No	No	2	1	3				No	2.34908	6								29	Secondary
	Yes	Yes	Yes	Yes	Islamic	Senior Secondary	Other	Yes	3 - 5mil	Yes	0.0383299	29	0	29	Stage III	Yes		No	No	29	29.6673				Married	2			No	No	No							No	0.054757	10								29	Secondary
Female	Yes	No	No	Yes	Islamic	Senior Secondary	Not Seeking	No		No	3.6386	26	3.6386	26				No	No	29	29.6701				Married	No		2	Yes	No	Yes	16						Yes	4.0794	8								29	Secondary
Male	Yes	Yes	No	Yes	Protestant	Junior Secondary	Other	Yes	1.5 - 3 mil	No	3.72348	25	3.54278	26	Stage III	Yes		No	Yes	30	29.6728				Married	No		2	Yes	No	No	2						No	3.54278	6								29	Secondary
Male	Yes	Yes	Yes	Yes	Protestant	Senior Secondary	Part-time	Yes	<1.5 mil	Yes	3.58385	26	3.45791	26	Stage III	Yes		No	No	26	29.6728				Not Married	No			No	No	No							No	3.55099	6								29	Secondary
Female	Yes	No	Yes	Yes	Islamic	Senior Secondary	Works at Home	No		No	1.09514	28			Stage I	No		No	No	29	29.7112				Married	No		2	No	No	No	1						No	1.09514	6								29	Secondary
Male	No	Yes	No	Yes	Protestant	Senior Secondary	Fulltime	Yes	1.5 - 3 mil	Yes	2.2204	27	2.21218	27	Stage IV	Yes	14	No	No	30	29.7714	22	1	798	Not Married	2		3	No	No	No	2	1					No	2.20123	7	0.0082136							29	Secondary
Male	Yes	Yes	Yes	Yes	Protestant	Diploma	Part-time	Yes	1.5 - 3 mil	No	2.40931	27	2.40931	27	Stage IV	Yes			No	30	29.7796				Married	2			No	No	No							No	2.06434	9								29	Tertiary
Male	Yes	No	No	Yes	Islamic	Senior Secondary	Not Seeking	No							Stage III	Yes		No	Yes	29	29.7796				Not Married	No		4	No	No	No	2	4	4				No	1.01574	6								29	Secondary
Male					Protestant	College					1.7002	28	1.59069	28	Stage III	Yes	90	No		30	29.7905			765	Not Married	No			No	No	No							No	1.59069		0.109514							29	Tertiary
Male	No	No	No	No	Islamic	Senior Secondary	Fulltime	Yes	1.5 - 3 mil	No	4.46817	25	3.55099	26	Stage I	No	312	Yes	Yes	29	29.7988	24	1	796	Married	2		3	No	No	No	17	18					No	3.55099	6	0.91718							29	Secondary
Female	Yes	No	No	Yes	Islamic	Senior Secondary	Seeking Employment	No		No	0.958248	28			Stage IV	Yes		No		29	29.8426				Divorced	Yes		2	No	No	No	18						No	0.933607	10								29	Secondary
Male	Yes	No	No	Yes	Islamic	Senior Secondary	Part-time	Yes	<1.5 mil	No	5.66735	24	5.34702	24	Stage III	Yes	28	No	Yes	29	29.8754	20	1	881	Not Married	2		2	No	No	No	7						No	5.34702	8	0.320329							29	Secondary
Male	No	No	No	No	Islamic	Senior Secondary	Fulltime	Yes	1.5 - 3 mil	No	3.11294	26	2.58179	27	Stage IV	Yes	5	No	No	30	29.8891	20	1	571	Not Married	2		2	No	No	No	21						No	1.79877	7	0.531143							29	Secondary
Male	No	Yes	No	Yes	Islamic	Diploma	Fulltime	Yes	3 - 5mil	Yes	5.96578	23	5.79603	24	Stage III	Yes	3	No	No	30	29.8973	20	2	864	Not Married	2		3	No	No	No	1	2					No	5.74127	6	0.169747							29	Tertiary
Female	No	No	No	No	Islamic	Senior Secondary	Fulltime	Yes	1.5 - 3 mil	No	6.32444	23			Stage II	No		No	No	30	29.8973				Married	No		2	No	No	No	1						No	1.05407	7								29	Secondary
Male	Yes	No	No	Yes	Protestant	Senior Secondary	Disabled and Cannot Work	No		No	2.60643	27	2.59822	27	Stage IV	Yes	137	Yes	Yes	30	29.911		2	875	Not Married	2		4	No	No	No	2	1	4				No	6.23956	7	0.0082136							29	Secondary
Male	Yes	Yes	No	Yes	Islamic	College	Fulltime	Yes	1.5 - 3 mil	Yes	6.77892	23	6.67214	23	Stage IV	Yes	65	Yes	Yes	30	29.9275	24	1	808	Married	No		2	No	No	No	17						No	6.68857	6	0.106776							29	Tertiary
Female	No	No	No	No	Other	Senior Secondary	Fulltime	Yes	<1.5 mil	No	0.175223	29	0.175223	29	Stage III	Yes	50	No	No	29	29.9357	21	1	504	Not Married	2		3	No	No	No	2	1					No	1.1718	7	0							29	Secondary
Male		No	No		Islamic	Senior Secondary	Part-time	Yes	1.5 - 3 mil	Yes	4.29843	25	4.27652	25				No	Yes	30	29.9767				Not Married	No		3	No	No	No	1	2					No	4.282	8								29	Secondary
Female	No	Yes	No	Yes	Islamic	Senior Secondary	Other	No		No	6.59548	23	6.58453	23	Stage III	Yes		No	No	30	29.9931				Married	Yes		5	No	No	No	1	18					No	6.62286	6		10	11					29	Secondary
Female	Yes	No	No	Yes	Islamic	Senior Secondary	Part-time	Yes	<1.5 mil	Yes	5.74949	24	5.74949	24	Stage IV	Yes		No	No	30	29.9931				Married	Yes		3	No	No	No	16	18					No	5.57426	9								29	Secondary
Male	Yes	Yes	Yes	Yes	Protestant	Senior Secondary	Part-time	Yes	1.5 - 3 mil		1.13073	28	1.05681	28	Stage III	Yes		No	Yes	30	30.0452				Not Married	2			No	No	No							No	0.670773	9								30	Secondary
Male	Yes	No	No	Yes	Islamic	Senior Secondary	Part-time	Yes	1.5 - 3 mil	Yes	7.95619	22	7.95619	22	Stage III	Yes		No	Yes	30	30.0698				Not Married	No		1	No	No	No							No	7.97262	8								30	Secondary
Female	Yes	Yes	Yes	Yes	Islamic	Senior Secondary	Part-time	Yes	1.5 - 3 mil	No	0	30			Stage I	No		No	No	30	30.0972			889	Married	2		2	Yes	No	Yes	16						No	0.0054757	9								30	Secondary
Male	Yes	No	Yes	Yes	Islamic	Senior Secondary	Not Seeking	No		Yes	3.07734	27	3.07734	27	Stage III	Yes		No	Yes	30	30.1027				Married	Yes		3	No	No	No	2	18					No	4.1232	7								30	Secondary
Female	Yes	No	No	Yes	Islamic	Senior Secondary	Works at Home	No		No	3.98357	26			Stage II	No	600	No	No	31	30.1081	21	1	866	Married	Yes	1	3	Yes	No	Yes	16	18					Yes	3.98631	6								30	Secondary
Male	No	Yes	No	Yes	Islamic	Senior Secondary	Other	Yes	5 - 10 mil	No	1.31691	28			Stage II	No	301	No	No	30	30.141	22	1	595	Married	No		2	Yes	No	Yes	16						Yes	1.31691	7								30	Secondary
Male	No	Yes	No	Yes	Islamic	Senior Secondary	Fulltime	Yes	1.5 - 3 mil	No	6.71321	23	6.71321	23	Stage II	No	32	No	Yes	30	30.1492	24	1	797	Not Married	2		3	No	No	No	2	1					No	6.72416	6	0							30	Secondary
Male	Yes	No	No	Yes	Protestant	Senior Secondary	Not Seeking	No		Yes	1.07324	29	0.898015	29	Stage III	Yes		No	Yes	31	30.1547				Not Married	2		5	No	No	No	1	2	4	4			No	1.08693	6								30	Secondary
Male	Yes	No	No	Yes	Protestant	Senior Secondary	Seeking Employment	No		No					Stage IV	Yes		No	No	30	30.1547	17	1	729	Not Married	2			No	No	No							No	3.75086	7								30	Secondary
Male	Yes	No	No	Yes	Islamic	Senior Secondary	Seeking Employment	No		Yes	0.714579	29	0.618754	29	Stage III	Yes		No	Yes	30	30.2012				Married	2		4	No	No	No	1	2	4				No	0.72553	7								30	Secondary
Male	Yes	No	No	Yes	Protestant	College	Fulltime	Yes	1.5 - 3 mil	Yes	0.668036	29	0.563997	29	Stage III	Yes	31	No	No	30	30.2177		1	784	Not Married	No		3	No	No	No	1	2					No	0.495551	8	0.104038							30	Tertiary
Male	Yes	No	No	Yes	Islamic	Junior Secondary	Not Seeking	No			0.473648	29	0.383299	29	Stage III	Yes		No	Yes	30	30.2341				Not Married	2		3	No	No	No	2	1					No	0.25462	7								30	Secondary
Female	No	No	No	No	Protestant	Senior Secondary	Works at Home	No		No	5.67283	24			Stage II	No			No	30	30.3053				Married	Yes		4	No	No	No	16	18					No	5.44559	7		4						30	Secondary
Male	Yes	Yes	Yes	Yes	Islamic	Senior Secondary	Works at Home	No		Yes	5.18275	25	4.19439	26	Stage III	Yes		No	No	30	30.3135				Married	No		2	No	No	No	16						No	4.20808	7								30	Secondary
Male	No	Yes	Yes	Yes	Islamic	Junior Secondary	Fulltime	Yes	<1.5 mil	No	6.1191	24	6.07529	24	Stage III	Yes		No	Yes	30	30.3299				Not Married	2		3	No	No	No	1	2					No	6.08077	6								30	Secondary
Female	Yes	No	No	Yes	Islamic	Senior Secondary	Works at Home	No		No	3.23888	27	0	30	Stage IV	Yes	14	No	No	30	30.371	21	1	792	Married	Yes	2	4	No	No	No	16	18	18				No	0.251882	6	3.23888							30	Secondary
Female	Yes	Yes	Yes	Yes	Islamic	Senior Secondary	Seeking Employment	Yes	1.5 - 3 mil	No	2.55442	27	2.55442	27	Stage III	Yes	44	No	Yes	30	30.3792			861	Married	2			No	No	No							No	2.66119	9	0							30	Secondary
Female	No	No	Yes	Yes	Islamic	Senior Secondary	Disabled and Cannot Work	No		No	4.40794	25	4.40794	25	Stage IV	Yes		No	Yes	28	30.3847				Married	Yes		2	Yes	No	Yes	16	18					Yes	4.40794	7								30	Secondary
Male		No	No		Islamic	Senior Secondary	Fulltime	Yes	1.5 - 3 mil	Yes			1.50034	28	Stage III	Yes		No	No	31	30.4175				Married	No		2	Yes	No	Yes	17						Yes	4.33128	10								30	Secondary
Male	No	No	No	No	Islamic	Senior Secondary	Student	No		No	4.91718	25	4.91718	25	Stage III	Yes		Yes	Yes	30	30.423				Not Married	2		3	No	No	No	1	2					No	4.91171	7								30	Secondary
Male	No	Yes	No	Yes	Islamic	Senior Secondary	Fulltime	Yes	1.5 - 3 mil	No	3.66872	26	3.66872	26	Stage IV	Yes	3	No	Yes	30	30.4257	22	1	869	Married	No		2	No	No	No	17						No	3.65229	7	0							30	Secondary
Male	Yes	Yes	No	Yes	Islamic	Senior Secondary	Fulltime	Yes	1.5 - 3 mil	Yes	6.705	23	6.705	23	Stage III	Yes		No	Yes	31	30.4668				Not Married	2		3	No	No	No	1	2					No	6.4668	7								30	Secondary
Female	Yes	No	No	Yes	Islamic	Senior Secondary	Other	No		No	1.74401	28	1.74401	28	Stage IV	Yes		No	No	30	30.4695				Married	No		2	Yes	No	Yes	16						Yes		8								30	Secondary
Female	Yes	No	No	Yes	Islamic	Senior Secondary	Seeking Employment	No			0.287474	30	0.265572	30	Stage III	Yes		No	No	30	30.4805				Not Married	2			No	No	No							No	0.306639	7								30	Secondary
Male	Yes	No	No	Yes	Catholic	Senior Secondary	Fulltime	Yes	1.5 - 3 mil	Yes	0.668036	29	0.643395	29	Stage III	Yes		No	No	31	30.4832				Married	2		2	No	No	No	17						No	0.659822	8								30	Secondary
Male	Yes	No	No	Yes	Islamic	Junior Secondary	Other	No	<1.5 mil	No	0.481862	30	0.325804	30	Stage IV	Yes		No	Yes	30	30.486				Married	Yes		3	No	No	No	17	18					No	0.268309	7								30	Secondary
Male	Yes	No	Yes	Yes	Islamic	Senior Secondary	Fulltime	Yes	1.5 - 3 mil	No	7.32375	23	6.78987	23	Stage III	Yes		No	Yes	31	30.4914				Married	Yes		5	No	No	No	17	18	18				No	6.76523	6		1						30	Secondary
Male	No	No	No	No	Islamic	Senior Secondary	Fulltime	Yes	1.5 - 3 mil	No	7.34565	23	7.40589	23	Stage III	Yes	1	Yes	Yes	31	30.4914	24	1	577	Married	Yes	1		No	No	No							No	5.52498	7	-0.0602327							30	Secondary
Female	Yes	Yes	Yes	Yes	Islamic	College	Seeking Employment	Yes	1.5 - 3 mil		5.65092	24	2.17385	28	Stage IV	Yes	40	No	Yes	31	30.5051			845	Married	Yes	1		No	No	No							No	2.12457	9	3.47707							30	Tertiary
Male	Yes	No	No	Yes	Protestant	Senior Secondary	Disabled and Cannot Work	No		No	4.7885	25	4.78029	25	Stage III	Yes		No	No	31	30.5188				Married	Yes		5	No	No	No	17	18					No	0.402464	6		1	2					30	Secondary
Male	Yes	Yes	No	Yes	Islamic	Senior Secondary	Disabled and Cannot Work	No		No	2.23409	28	2.23409	28	Stage IV	Yes		Yes	Yes	30	30.5298				Married	Yes		3	Yes	Yes	No	2	18					No	2.24504	7								30	Secondary
Female	Yes	No	No	Yes	Buddhist	Senior Secondary	Fulltime	Yes	1.5 - 3 mil	No	1.87543	28	1.87543	28	Stage III	Yes		No	Yes	31	30.538				Not Married	2		3	No	No	No	2	1					No		6								30	Secondary
Male	Yes	No	No	Yes	Islamic	Senior Secondary	Fulltime	Yes	<1.5 mil	No	1.03217	29	0.971937	29	Stage III	Yes	180	No	No	30	30.5681	17	1	817	Not Married	2			No	No	No							No	0.900753	8	0.0602327							30	Secondary
Male	No	Yes	No	Yes	Islamic	Senior Secondary	Fulltime	Yes	1.5 - 3 mil	No	4.83504	25	4.78303	25	Stage III	Yes	109	No	Yes	31	30.5818	23	1	754	Not Married	2		3	No	No	No	2	1					No	0.429843	7	0.0520192							30	Secondary
Female	No	Yes	No	Yes	Islamic	Senior Secondary	Fulltime	Yes	1.5 - 3 mil	No	2.97057	27	2.93224	27	Stage III	Yes	22	No	Yes	29	30.5927	21	1	833	Divorced	No		4	No	No	No	1	2	3				No	0.930869	7	0.0383299							30	Secondary
Female	Yes	No	Yes	Yes	Catholic	Diploma	Fulltime	Yes	1.5 - 3 mil	No	4.13142	26	4.11499	26	Stage III	Yes		No	No	31	30.6064				Widowed	Yes		4	No	No	No	18						No	2.30253	7		2	4					30	Tertiary
Female	Yes	No	No	Yes	Islamic	Senior Secondary	Not Seeking	No		No	5.40452	25	5.19918	25	Stage IV	Yes	4	No	Yes	30	30.6174	29	1	701	Married	No		2	No	No	No	16						No	5.37166	8	0.205339							30	Secondary
Male	No	No	No	No	Islamic	Senior Secondary	Other	Yes	1.5 - 3 mil	No	6.76249	23	6.76249	23	Stage III	Yes		Yes	Yes	30	30.6311				Not Married	2		3	No	No	No	3	1					No	6.49966	7								30	Secondary
Female	Yes	Yes	No	Yes	Islamic	Senior Secondary	Works at Home	No	<1.5 mil	No	5.31143	25	2.71869	27	Stage IV	Yes	277	No	Yes	31	30.6557	19	1	584	Married	Yes	2	3	No	No	No	18	18					No	5.31143	8	2.59274							30	Secondary
Male	Yes	Yes	No	Yes	Islamic	Senior Secondary	Fulltime	Yes	1.5 - 3 mil	Yes	8.16975	22	7.99726	22	Stage III	Yes		No	Yes	31	30.6639				Not Married	2			No	No	No							No	4.16975	8								30	Secondary
Male	No	No	Yes	Yes	Islamic	Senior Secondary	Fulltime	Yes	1.5 - 3 mil	Yes	5.69199	24	5.69199	24	Stage III	Yes		No	Yes	31	30.6913				Not Married	2		4	No	No	No	1	2	4				No	7.69062	6								30	Secondary
Male	Yes	No	No	Yes	Islamic	Senior Secondary	Fulltime	Yes	<1.5 mil	Yes	1.99589	28	1.9822	28	Stage III	Yes		Yes	Yes	31	30.6968				Married	Yes		5	No	No	No	17	18					No	2.00685	6		1	2	4				30	Secondary
Female	Yes	No	No	Yes	Islamic	Senior Secondary	Works at Home	Yes	1.5 - 3 mil	Yes	0.62423	30			Stage IV	Yes		No	No	31	30.7105				Married	Yes		3	Yes	No	Yes	16	18					Yes	0.643395	8								30	Secondary
Female	Yes	No	No	Yes	Islamic	Senior Secondary	Fulltime	Yes	1.5 - 3 mil	Yes	7.40589	23	6.26694	24	Stage IV	Yes	106	No	No	30	30.7132	19	1	757	Divorced	No			No	No	No							No	7.38398	8	1.13895							30	Secondary
Male	Yes	No	No	Yes	Islamic	Senior Secondary	Seeking Employment	No			0.709103	30	0.709103	30	Stage IV	Yes		No	Yes	31	30.7159				Married	2			No	No	No							No	0.714579	7								30	Secondary
Male	No	No	No	No	Catholic	Junior Secondary	Fulltime	Yes	1.5 - 3 mil	No	5.59069	25	5.57153	25	Stage IV	Yes		No	Yes	31	30.7242				Not Married	2		3	No	No	No	2	3					No	5.57153	6								30	Secondary
	Yes	No	No	Yes	Islamic	Senior Secondary	Works at Home	No	<1.5 mil	No	5.37714	25	3.21698	27	Stage III	Yes	196	No	No	30	30.7296	20	1	879	Married	Yes	3	5	Yes	Yes	No	16	18	18	18			No	4.6872	8	2.16016							30	Secondary
Male					Protestant	Junior Secondary					6.60096	24			Stage II	No		No		30	30.7351				Not Married	2			No	No	No							No	6.08077									30	Secondary
Male	No	No	No	No	Islamic	Senior Secondary	Seeking Employment	No		No	0.583162	30	0.572211	30	Stage III	Yes	4	No	Yes	30	30.7406		2	530	Not Married	2		4	No	No	No	2	1	4				No	0.54757	7	0.0109514							30	Secondary
Female	Yes	Yes	Yes	Yes	Islamic	Senior Secondary	Not Seeking	No		No	1.7796	28	1.68652	29	Stage III	Yes		No	No	31	30.7734				Married	2			Yes	No	No	1						No	1.86174	9								30	Secondary
Female	Yes	Yes	Yes	Yes	Islamic	Senior Secondary	Seeking Employment	Yes	1.5 - 3 mil		3.44148	27	2.8282	27	Stage III	Yes		No	No	31	30.809				Widowed	No			No	No	No							No	2.8282	9								30	Secondary
Male	Yes	Yes	Yes	Yes	Islamic	Senior Secondary	Not Seeking	No		No	3.44969	27	1.69747	29	Stage III	Yes		No	No	30	30.8173				Married	2			No	No	No							No	2.83641	10								30	Secondary
Male	Yes	Yes	Yes	Yes	Protestant	Senior Secondary	Other	No	<1.5 mil	No	7.81383	23	7.79192	23	Stage IV	Yes		No	Yes	31	30.8419				Not Married	2		2	No	No	No	4						No	7.81383	7								30	Secondary
Female	No	No	No	No	Islamic	Senior Secondary	Works at Home	No	<1.5 mil	No	5.86448	24	5.28679	25	Stage III	Yes	24	No	Yes	31	30.8474	18	1	560	Widowed	No			No	No	No							No	5.74401	8	0.577686							30	Secondary
Male	Yes	Yes	No	Yes	Islamic	Senior Secondary	Fulltime	Yes	1.5 - 3 mil	No	6.73511	24	6.72964	24	Stage IV	Yes	15	Yes	Yes	31	30.9268	24	1	805	Not Married	2		3	No	No	No	1	2					No	6.63381	6	0.0054757							30	Secondary
Female	Yes	No	Yes	Yes	Islamic	Primary	Fulltime	Yes	1.5 - 3 mil	No	0.0492813	30	0	30	Stage III	Yes		No	No	30	30.9706				Married	No		2	No	No	No	1						No	0	6								30	Primary
Male	No	Yes	No	Yes	Islamic	Junior Secondary	Fulltime	Yes	1.5 - 3 mil	No	7.0089	23	7.0089	23	Stage III	Yes	40	No	Yes	30	30.9897	23	1	532	Not Married	2		3	No	No	No	1	2					No	7.14853	6	0							30	Secondary
Male	No	Yes	Yes	Yes	Islamic	Senior Secondary	Fulltime	Yes	1.5 - 3 mil	No	5.58522	25	5.58248	25	Stage IV	Yes		No	Yes	31	30.9925				Not Married	2		4	No	No	No	1	2	4				No	105.582	7								30	Secondary
Female	Yes	Yes	No	Yes	Islamic	Senior Secondary	Fulltime	Yes	1.5 - 3 mil	No	1.07597	29	1.07597	29	Stage III	Yes	110	No	No	31	30.9979	20	1	534	Divorced	No			No	No	No							No	1.07597	7	0							30	Secondary
Male	No	No	No	No	Islamic	Diploma	Fulltime	Yes	1.5 - 3 mil	No	0.572211	30	0.40794	30	Stage III	Yes	107	No	No	30	31.0144	23	1	785	Not Married	No			No	No	No							No	1.40999	7	0.164271							31	Tertiary
Male	Yes	No	No	Yes	Protestant	Senior Secondary	Part-time	Yes	3 - 5mil	Yes	4.59138	26	4.46544	26	Stage III	Yes	78	No	No	31	31.0199	25	1	859	Not Married	2			No	No	No							No	4.46544	8	0.125941							31	Secondary
Male	Yes	Yes	Yes	Yes	Islamic	Senior Secondary	Part-time	Yes	1.5 - 3 mil	No	5.11704	25	5.11704	25	Stage III	Yes	55	No	Yes	31	31.0445			860	Married	2			No	No	No							No	5.12252	9	0							31	Secondary
Male	No	No	No	No	Islamic	Primary	Fulltime	Yes	1.5 - 3 mil	No	6.49966	24	5.89185	25	Stage III	Yes	258	No	No	31	31.05	18	1	586	Married	Yes	1	3	No	No	No	17	18					No	6.46133	8	0.607803							31	Primary
Female	Yes	No	No	Yes	Islamic	Senior Secondary	Not Seeking	No		Yes	5.69473	25	5.11157	25	Stage III	Yes		No	Yes	31	31.0554				Married	Yes		3	No	No	No	16	18					No	5.28131	9								31	Secondary
Male	Yes	No	No	Yes	Islamic	Primary	Not Seeking	No		No	3.93155	27	3.63039	27	Stage IV	Yes		No	Yes	31	31.0746				Married	No		2	No	No	No	17						No		7								31	Primary
Male	No	Yes	No	Yes	Buddhist	Senior Secondary	Fulltime	Yes	1.5 - 3 mil	No	4.6653	26	4.53936	26	Stage IV	Yes		No	No	30	31.0938				Not Married	2		4	No	No	No	1	2					No	4.37235	7		7						31	Secondary
Male	Yes	Yes	No	Yes	Buddhist	Senior Secondary	Fulltime	Yes	<1.5 mil	Yes	0.243669	30	0.240931	30	Stage III	Yes		No	No	31	31.1047				Not Married	No		3	No	No	No	1	2					No	0.0711841	8								31	Secondary
Male	No	No	No	No	Protestant	Senior Secondary	Fulltime	Yes	1.5 - 3 mil	No	1.05681	30	0.654346	30	Stage III	Yes		No	Yes	31	31.1212				Not Married	2		3	No	No	No	3	12					No	1.02669	7								31	Secondary
Male	No	No	No	No	Protestant	Senior Secondary	Seeking Employment	No		No	6.42847	24	6.42574	24	Stage III	Yes	64	No	Yes	31	31.1485	20	1	592	Not Married	2		3	No	No	No	1	2					No	6.28611	7	0.0027379							31	Secondary
Female	Yes	Yes	Yes	Yes	Islamic	Senior Secondary	Part-time	Yes	1.5 - 3 mil	No	2.03422	29	1.82341	29	Stage III	Yes		No	No	31	31.1595				Married	2			No	No	No							No	1.82341	9								31	Secondary
Male	Yes	Yes		Yes	Catholic	Senior Secondary	Part-time	Yes	<1.5 mil	Yes	4.91718	26	4.91718	26	Stage III	Yes		No	Yes	31	31.1704				Not Married	2		4	No	No	No	1	2	4				No	4.93361									31	Secondary
Male	Yes	No	No	Yes	Protestant	Senior Secondary	Fulltime	Yes	1.5 - 3 mil	Yes	3.76455	27	3.66051	27	Stage III	Yes		No	Yes	31	31.1704				Not Married	2			No	No	No							No	3.77276	8								31	Secondary
Male	Yes	No	No	Yes	Islamic	College	Part-time	Yes	1.5 - 3 mil	No	3.35113	27	3.35113	27	Stage IV	Yes		No	Yes	31	31.2033				Divorced	No		1	No	No	No							No		8								31	Tertiary
Male	Yes	No	No	Yes	Islamic	College	Not Seeking	Yes	1.5 - 3 mil	Yes	0.610541	30	0.610541	30	Stage IV	Yes		No	Yes	31	31.217				Not Married	2		2	No	No	No	2						No	0.347707	9								31	Tertiary
Male	Yes	No	No	Yes	Islamic	Senior Secondary	Part-time	Yes	1.5 - 3 mil	Yes	7.18686	24	7.18138	24	Stage III	Yes		No	Yes	30	31.217				Not Married	2			No	No	No							No	7.18138	8								31	Secondary
Male	Yes	No	No	Yes	Islamic	Senior Secondary	Fulltime	Yes	1.5 - 3 mil	Yes	5.72211	25	5.67283	25	Stage IV	Yes	24	No	No	30	31.2279	16	1	557	Married	2			No	No	No							No	5.67283	7	0.0492813							31	Secondary
Male	Yes	Yes	Yes	Yes	Islamic	Senior Secondary	Part-time	Yes	1.5 - 3 mil	No	6.36824	24	6.36824	24	Stage III	Yes	3	No	Yes	31	31.2334			863	Married	Yes	1		No	No	No							No	6.23409	9	0							31	Secondary
Male	No	No	No	No	Islamic	Senior Secondary	Other	Yes	1.5 - 3 mil	No	6.10267	25	4.14784	27	Stage III	Yes	242	No	Yes	31	31.2471	22	1	518	Divorced	2		3	No	No	No	1	4					No	5.33333	7	1.95483							31	Secondary
Male	No	Yes	No	Yes	Islamic	Senior Secondary	Fulltime	Yes	1.5 - 3 mil	Yes	6.12731	25	5.94661	25	Stage III	Yes		No	Yes	31	31.2608				Married	Yes		3	No	No	No	2	18					No	6.1191	7								31	Secondary
Female	Yes	No	No	Yes	Islamic	Senior Secondary	Not Seeking	No		Yes	2.68036	28	2.68036	28	Stage III	Yes		No	No	31	31.2717				Married	No			No	No	No							No	2.27515	9								31	Secondary
Female	Yes	No	No	Yes	Protestant	Diploma	Seeking Employment	No		Yes	1.80698	29	1.13621	30	Stage IV	Yes		No	No	31	31.2827				Not Married	No		2	No	No	No	16						No	1.80698	9								31	Tertiary
Male	Yes	No	No	Yes	Protestant	Senior Secondary	Part-time	Yes	<1.5 mil	No	4.01917	27	3.58111	27	Stage III	Yes	125	No	Yes	31	31.2909	20	1	877	Not Married	2			No	No	No							No	4.52567	8	0.438056							31	Secondary
Male	Yes	No	No	Yes	Islamic	Senior Secondary	Fulltime	Yes	1.5 - 3 mil	Yes	6.00411	25	6.00411	25	Stage III	Yes		No	Yes	31	31.321				Not Married	2		4	No	No	No	1	3	9				No	6.00411	6								31	Secondary
Male	No	No	No	No	Islamic	Senior Secondary	Part-time	Yes	<1.5 mil	No	1.37988	29	1.013	30	Stage III	Yes		No	No	31	31.3238				Not Married	2			No	No	No							No	1.04586	7								31	Secondary
Male	Yes	No	No	Yes	Protestant	Diploma	Fulltime	Yes	1.5 - 3 mil	Yes	5.75222	25	5.75222	25	Stage III	Yes		No	No	32	31.3292				Married	Yes		3	No	No	No	17	18					No	5.7796	9								31	Tertiary
Male	Yes	Yes	Yes	Yes	Protestant	Senior Secondary	Part-time	Yes	1.5 - 3 mil	No	0.0164271	31	0	31	Stage III	Yes	7	No		31	31.3813	23	1	888	Married	2			No	No	No							No	0	9	0.0164271							31	Secondary
Male	No	No	No	No	Protestant	Senior Secondary	Not Seeking	No		No	1.42368	29	1.41273	29	Stage III	Yes		No	Yes	31	31.3867				Not Married	2		4	No	No	No	2	4					No	1.14442	6		7						31	Secondary
Male	No	Yes	Yes	Yes	Protestant		Fulltime	Yes	1.5 - 3 mil	No	1.83436	29	1.83436	29	Stage IV	Yes	4	No	No	31	31.3895	21	1	535	Not Married	2		7	No	No	No	1	2	4	4			No	1.53046	7	0							31
Male	No	Yes	No	Yes	Catholic	Senior Secondary	Fulltime	Yes	1.5 - 3 mil	Yes	1.1718	30	1.06229	30	Stage III	Yes		No	No	31	31.4059				Married	Yes		3	No	No	No	17	18					No	1.11431	8								31	Secondary
Male	No	No	No	No	Islamic	College	Fulltime	Yes	3 - 5mil	Yes	3.89049	27	3.42231	28	Stage IV	Yes		No	Yes	30	31.4415				Married	No		2	No	No	No	2						No	3.42231	7								31	Tertiary
Male	Yes	Yes	No	Yes	Islamic	Senior Secondary	Disabled and Cannot Work	No		No	0.29295	31	0.29295	31	Stage III	Yes		Yes	Yes	30	31.4415				Not Married	2		5	No	No	No	4						No	0.479124	7								31	Secondary
Male	Yes	Yes	No	Yes	Protestant	Senior Secondary	Fulltime	Yes	1.5 - 3 mil	No	5.27036	26	5.10883	26	Stage III	Yes	21	No	Yes	30	31.4689	22	1	802	Married	Yes	1	3	No	No	No	17	18					No	5.27036	6	0.161533							31	Secondary
Male	No	No	No	No	Catholic	Senior Secondary	Not Seeking	No	<1.5 mil	Yes	0.618754	30	0.610541	30	Stage IV	Yes		No	No	32	31.4743				Not Married	2		1	No	No	No							No	0.613279	5								31	Secondary
Male	No	No	No	No	Catholic	Senior Secondary	Fulltime	Yes	1.5 - 3 mil	Yes	2.84463	28			Stage III	Yes		Yes	Yes	31	31.4825				Not Married	2		2	No	No	No	2						No	2.67488	7								31	Secondary
Male	No	No	No	No	Islamic	Senior Secondary	Other	No	<1.5 mil	Yes	5.44559	26	5.44285	26	Stage III	Yes		No	Yes	31	31.488				Married	Yes		4	No	No	No	17	18	18				No	5.44285	6								31	Secondary
Male	Yes	Yes	Yes	Yes	Islamic	Senior Secondary	Fulltime	Yes	1.5 - 3 mil	Yes	4.94182	26	4.94182	26	Stage IV	Yes		No	Yes	31	31.5072				Married	2		4	No	No	No							No	4.94182	7		2	4					31	Secondary
Male	No	No	No	No	Islamic	Junior Secondary	Seeking Employment	No		No	4.00274	27	3.99179	27	Stage III	Yes		No	No	33	31.5236				Not Married	No		3	No	No	No	1	2					No	4.00274	6								31	Secondary
Female	Yes	No	No	Yes	Islamic	College	Part-time	Yes	1.5 - 3 mil	Yes	2.30801	29	2.30801	29	Stage III	Yes		No	Yes	30	31.5264				Married	No		2	No	No	No	17						No	2.32443	7								31	Tertiary
Male	No	Yes	No	Yes	Islamic	Senior Secondary	Fulltime	Yes	1.5 - 3 mil	Yes	1.63176	29	1.50034	30	Stage IV	Yes		No	Yes	31	31.5264				Married	2		3	No	No	No	2	18					No	1.56058	6								31	Secondary
Male	Yes	Yes	Yes	Yes	Islamic	Senior Secondary	Seeking Employment	No			1.82067	29	1.79603	29	Stage II	No		No	Yes	32	31.5373				Married	2			No	No	No							No	1.81793	9								31	Secondary
Male	No	No	No	No	Islamic	Senior Secondary	Fulltime	Yes	1.5 - 3 mil	No	11.4497	20			Stage II	No		No	Yes	31	31.5482	24	1	506	Married	2			No	No	No							No	1.35797	7								31	Secondary
Male	Yes	No	No	Yes		Senior Secondary	Fulltime	Yes	1.5 - 3 mil	No	2.53525	29	2.53525	29	Stage III	Yes	3	No	Yes	31	31.5729	21	1	511	Married	No		2	No	No	No	17						No	2.54894	6	0							31	Secondary
Male	Yes	No	No	Yes	Islamic	None	Other	Yes	1.5 - 3 mil	No	0.0027379	31			Stage II	No		No	No	31	31.5756	20	2	741	Married	No		3	No	No	No	17						No	0	6								31	No Schooling
Male					Islamic	Senior Secondary					4.77207	26	4.77207	26	Stage III	Yes		No	Yes	32	31.6386				Widowed	2		3	No	No	No	1	2					No	4.65435									31	Secondary
Male	No	No	Yes	Yes	Islamic	Senior Secondary	Other	Yes	1.5 - 3 mil	Yes	6.8282	24	6.8282	24	Stage III	Yes		No	Yes	32	31.6523				Married	Yes		3	No	No	No	17	18					No	4.85147	7								31	Secondary
Female	No	Yes	No	Yes	Islamic	Senior Secondary	Fulltime	Yes	1.5 - 3 mil	No	3.67146	28	3.52088	28	Stage III	Yes	38	No	No	32	31.6715	22	1	736	Widowed	2		3	No	No	No	18	18					No	3.66324	6	0.150582							31	Secondary
Female	Yes	No	No	Yes	Islamic	Senior Secondary	Not Seeking	No		Yes	3.54004	28	3.44969	28	Stage III	Yes		No	No	32	31.6742				Married	Yes			No	No	No							No	5.36345	8								31	Secondary
Female	Yes	Yes	No	Yes	Islamic	Senior Secondary	Not Seeking	No		Yes	5.53593	26	5.52224	26	Stage III	Yes		Yes	No	32	31.6797				Married	Yes		3	Yes	No	Yes	16	18					Yes	5.54141	8								31	Secondary
Male	No	Yes	Yes	Yes	Protestant	Senior Secondary	Fulltime	Yes	1.5 - 3 mil	Yes	4.75017	26	4.75017	26	Stage III	Yes		Yes	Yes	31	31.6797				Divorced	No			No	No	No							No	2.36277	6								31	Secondary
Male	No	Yes	No	Yes	Islamic	Diploma	Fulltime	Yes	1.5 - 3 mil	No	5.05133	26	5.03491	26	Stage IV	Yes		Yes	No	32	31.7262				Not Married	2		3	No	No	No	1	2					No	5.04312	7								31	Tertiary
Male	Yes	No	No	Yes	Protestant	Senior Secondary	Part-time	Yes	3 - 5mil	Yes	3.22245	28	3.12389	28	Stage III	Yes		No	No	31	31.7317				Not Married	2			No	No	No							No	2.85832	7								31	Secondary
Male	No	No	No	No	Islamic	College	Fulltime	Yes	1.5 - 3 mil	No	5.72211	26	5.70294	26	Stage IV	Yes	4	No	Yes	31	31.7344		1	591	Not Married	2		3	No	No	No	2	1					No	5.71663	7	0.019165							31	Tertiary
Male	Yes	Yes	Yes	Yes	Protestant	Senior Secondary	Part-time	Yes	1.5 - 3 mil		3.06639	28	3.04997	28	Stage III	Yes			No	82	31.7399				Not Married	2			No	No	No							No	3.06913	9								31	Secondary
Male	Yes	No	No	Yes	Protestant	Senior Secondary	Disabled and Cannot Work	No			1.6564	30	1.1718	30	Stage III	Yes		No	No	32	31.7481				Divorced	No		4	No	No	No	8	7	1				No	1.61807	7		1						31	Secondary
Female	Yes	Yes	Yes	Yes	Protestant	Senior Secondary	Fulltime	Yes	1.5 - 3 mil	No	2.4668	29	3.22519	28	Stage IV	Yes	34	No	No	31	31.7782	20	1	574	Married	Yes	3	5	No	No	No	16	18	18	18			No	3.29363	7	-0.758385							31	Secondary
Female	Yes	Yes	Yes	Yes	Catholic	Senior Secondary	Seeking Employment	No			2.89938	28	2.89938	28	Stage III	Yes		No	Yes	32	31.7974				Married	Yes			No	No	No							No		8								31	Secondary
Female	Yes	No	No	Yes	Islamic	Senior Secondary	Fulltime	Yes	1.5 - 3 mil	No	5.89459	25	5.89185	25	Stage III	Yes	368	No	No	32	31.8029	21	1	804	Married	Yes	2	4	Yes	Yes	Yes	16	18	18				Yes	5.55784	6	0.0027379							31	Secondary
Female	Yes	Yes	Yes	Yes	Islamic	Senior Secondary	Not Seeking	No		No	6.49144	25	6.49144	25	Stage III	Yes	130	No	No	32	31.8056	25	1	823	Married	2		2	Yes	No	Yes	16						Yes	6.8063	8	0							31	Secondary
Male	Yes	Yes	Yes	Yes	Protestant	Senior Secondary				No	5.06776	26	4.6872	27	Stage IV	Yes		No	Yes	22	31.8138				Not Married	2		4	No	No	No	2	3	11				No	4.79124	6								31	Secondary
Male	No	No	No	No	Islamic	Senior Secondary	Fulltime	Yes	1.5 - 3 mil	No	2.2423	29	2.2423	29	Stage IV	Yes	13	No	Yes	31	31.8357		2	570	Not Married	2		4	No	No	No	3	11	13				No	2.141	6	0							31	Secondary
Male	Yes	Yes	Yes	Yes	Protestant	Senior Secondary	Seeking Employment	No			5.40452	26	0.591376	31	Stage III	Yes		No	No	32	31.8604				Married	2			No	No	No	2						No	0.555784	9								31	Secondary
Male	No	No	No	No	Islamic	Senior Secondary	Fulltime	Yes	1.5 - 3 mil	No	3.6742	28	3.66324	28	Stage III	Yes		No	Yes	32	31.8795				Not Married	2		3	No	No	No	1	2					No	3.6742	7								31	Secondary
Male	Yes	No	No	Yes	Islamic	Senior Secondary	Part-time	Yes	1.5 - 3 mil		7.67693	24	7.67693	24	Stage III	Yes		No	Yes	33	31.9014				Not Married	2			No	No	No							No	7.8768	8								31	Secondary
Female	No	Yes	Yes	Yes	Catholic	Primary	Fulltime	Yes	1.5 - 3 mil	Yes	8.68173	23	8.21629	23	Stage III	Yes		No	No	31	31.9096				Married	Yes		3	Yes	No	Yes	17	18					Yes	8.21629	7								31	Primary
Female	Yes	Yes	Yes	Yes	Islamic	Senior Secondary	Seeking Employment	No	<1.5 mil	No	0.0383299	31	0.0027379	31	Stage III	Yes		No	No	31	31.9179				Married	Yes		4	Yes	No	Yes	16	18	18				No	0.0027379	9								31	Secondary
Female	Yes	Yes	Yes	Yes	Protestant	Senior Secondary	Not Seeking	No		No	3.21971	28	5.34976	26	Stage II	No		No	No	33	31.9233				Married	2			No	No	No							No	6.2204	10								31	Secondary
Male	Yes	No	No	Yes	Catholic	Senior Secondary	Fulltime	Yes	3 - 5mil	Yes	5.76591	26	5.76591	26				No	Yes	31	31.9398				Divorced	Yes		1	No	No	No							No	0	9								31	Secondary
Male					Islamic	Senior Secondary					5.09514	26	5.05955	26	Stage III	Yes		No	Yes	31	31.9781				Not Married	No			No	No	No							No	5.11704									31	Secondary
Male	Yes	No	No	Yes	Islamic	College	Fulltime	Yes	1.5 - 3 mil	Yes	6.12731	25	5.9603	26	Stage IV	Yes		No	Yes	32	31.9781				Married	Yes		5	No	No	No	17	18					No	5.87269	7		2	1					31	Tertiary
Male	No	Yes	Yes	Yes	Islamic	Senior Secondary	Other	Yes	1.5 - 3 mil	No	2.59274	29	2.59274	29	Stage IV	Yes	64	No	Yes	31	31.9863	20	1	510	Married	Yes	1	3	Yes	No	Yes	17	18					Yes	2.49418	6	0							31	Secondary
Female	No	No	No	No	Protestant	Senior Secondary	Seeking Employment	No		No	0.733744	31	0.733744	31	Stage IV	Yes	7	No	No	31	31.9973	24	1	507	Married	No		3	No	No	No	2	1					No	0.750171	6	0							31	Secondary
Male	No	No	No	No	Protestant	Junior Secondary	Other	No	<1.5 mil	No	2.71047	29	0.936345	31	Stage III	Yes		No	No	32	32				Not Married	2		7	No	No	No	3	4	4				No	2.39014	6		11	13	13				32	Secondary
Female	Yes	No	No	Yes	Islamic	Senior Secondary	Works at Home	No		No	2.89665	29			Stage II	No	96	No	No	32	32.0684	24	1	876	Married	No		2	Yes	No	Yes	16						Yes	2.89117	7								32	Secondary
Female	Yes	No	No	Yes	Catholic	Senior Secondary	Works at Home	No	<1.5 mil	No	6.78987	25	5.06229	27	Stage III	Yes	13	No	No	32	32.0821	29	1	723	Married	No		2	Yes	No	Yes	16						Yes	4.58316	8	1.72758							32	Secondary
Female	Yes	Yes	No	Yes	Islamic	Senior Secondary	Part-time	Yes	<1.5 mil	No	2.39288	29	1.39904	30	Stage III	Yes	238	No	No	32	32.115	19	1	820	Widowed	Yes	1		No	No	No							No	2.39288	8	0.99384							32	Secondary
Male	No	Yes	No	Yes	Islamic	Senior Secondary	Other	Yes	1.5 - 3 mil	No	8.7447	23	1.27858	30	Stage III	Yes		No	Yes	32	32.1396				Married	No		2	No	No	No	2						No	1.81793	7								32	Secondary
Female	No	Yes	No	Yes	Protestant	Senior Secondary	Fulltime	Yes	1.5 - 3 mil	No	5.00205	27	4.92813	27	Stage II	No		No	No	32	32.1588				Widowed	Yes		3	Yes	Yes	No	3						No	4.92813	7		2						32	Secondary
Male	No	Yes	Yes	Yes	Islamic	Senior Secondary			<1.5 mil	No	8.03012	24	7.0308	25	Stage III	Yes		No	Yes	32	32.1643				Married	Yes		4	No	No	No	17	18	18				No	8.04654	7								32	Secondary
Male	Yes	Yes	Yes	Yes	Islamic	Senior Secondary	Part-time	Yes	1.5 - 3 mil	No	5.92745	26	5.86995	26	Stage III	Yes		No	Yes	32	32.1834				Married	No			No	No	No							No	5.55236	9								32	Secondary
Female	No	No	No	No	Islamic	Senior Secondary	Works at Home	No			1.00205	31	0.966461	31	Stage III	Yes		No	No	32	32.1971				Married	No		2	No	No	No	16						No	0.925394	7								32	Secondary
Male	No	No	No	No	Islamic	College	Fulltime	Yes	10 - 20 mil	Yes	0.295688	31			Stage II	No	297	No	No	32	32.2382	20	1	782	Not Married	No			No	No	No							No	0.238193									32	Tertiary
Male	Yes	Yes	Yes	Yes	Islamic	Senior Secondary	Part-time	Yes	1.5 - 3 mil	No	6.25051	25	6.25051	25	Stage III	Yes	13	No	Yes	32	32.2492		2	748	Married	2			No	No	No							No	6.25051	9	0							32	Secondary
Male	Yes	No	No	Yes	Islamic	College	Fulltime	Yes	1.5 - 3 mil	No	5.9384	26	5.9384	26	Stage III	Yes		No	Yes	32	32.2546				Not Married	2		3	No	No	No	2	1					No	3.50171	7								32	Tertiary
Female	Yes	Yes	No	Yes	Islamic	Senior Secondary	Works at Home	Yes	1.5 - 3 mil	Yes	5.09514	27	4.564	27	Stage IV	Yes	11	No	Yes	32	32.2683	20	1	850	Divorced	Yes	2	3	No	No	No	18	18					No	5.08693	9	0.531143							32	Secondary
Male	No	No	No	No	Islamic	Senior Secondary	Seeking Employment	No		No	6.00958	26	6.00958	26	Stage III	Yes		Yes	Yes	32	32.282				Not Married	2		3	No	No	No	1	2					No	6.1191	6								32	Secondary
Male	Yes	No	No	Yes	Islamic	Senior Secondary	Part-time	Yes	1.5 - 3 mil	Yes	6.58453	25	3.20329	29	Stage III	Yes		No	Yes	32	32.2984				Married	No		2	No	No	No	17						No	6.49966	9								32	Secondary
Male	No	Yes	No	Yes	Islamic	Primary	Part-time	Yes	<1.5 mil	Yes	3.9206	28			Stage I	No	54	No	Yes	32	32.3039	18	1	589	Married	Yes	1	3	No	No	No	17	18					No	3.92334	8								32	Primary
Male	Yes	Yes	Yes	Yes	Islamic	Senior Secondary	Part-time	Yes	1.5 - 3 mil	Yes	4.47091	27	4.48734	27	Stage IV	Yes		No	Yes	32	32.3094				Not Married	2		2	No	No	No	2						No	4.48734	9								32	Secondary
Male	No	No	No	No	Islamic	Senior Secondary	Not Seeking	No		No	0.525667	31	0.525667	31	Stage III	Yes	37	No	Yes	32	32.3285	21	1	520	Divorced	No		3	No	No	No	4	12					No	0.435318	6	0							32	Secondary
Female	Yes	No	No	Yes	Islamic	College	Other	No	<1.5 mil	No	3.10198	29	3.01985	29	Stage III	Yes		No	No	32	32.3368				Married	No		2	No	No	No	1						No	2.89938	8								32	Tertiary
Male	Yes	Yes	Yes	Yes	Protestant	Senior Secondary	Seeking Employment	No			2.1191	30	2.00958	30	Stage III	Yes		No	No	32	32.3368				Not Married	2		1	No	No	No							No	1.85079	9								32	Secondary
Male	Yes	Yes	No	Yes	Islamic	Senior Secondary	Part-time	Yes	<1.5 mil	No	1.85353	30	1.85079	30	Stage III	Yes		No	Yes	32	32.3559				Not Married	2			No	No	No							No	1.86995	8								32	Secondary
Male	No	Yes	No	Yes	Protestant	Senior Secondary	Fulltime	Yes	1.5 - 3 mil	No	7.3922	24	7.3922	24	Stage III	Yes		No	Yes	32	32.3559				Not Married	2		4	No	No	No	1	2	4				No	6.2204	7								32	Secondary
Female	Yes	Yes	Yes	Yes	Islamic	Senior Secondary	Seeking Employment	No			4.08214	28	4.07666	28	Stage III	Yes		No	No	32	32.3751				Married	2		2	Yes	No	Yes	16						No	6.15743	9								32	Secondary
Male	Yes	Yes	Yes	Yes	Protestant	Senior Secondary	Fulltime	Yes	<1.5 mil	Yes	2.70773	29	2.61191	29	Stage III	Yes		No		32	32.3751				Not Married	2			No	No	No							No	2.61191	10								32	Secondary
Male	No	No	No	No	Islamic	College	Fulltime	Yes	1.5 - 3 mil	Yes	1.74127	30	1.67009	30	Stage III	Yes	30	No	Yes	32	32.3806	16	1	561	Not Married	2			No	No	No							No	1.74675	7	0.0711841							32	Tertiary
Female	No	Yes	No	Yes	Islamic	Senior Secondary	Other	No		No	5.62355	26	5.62355	26	Stage III	Yes		No	No	33	32.3806				Married	Yes		3	Yes	No	No	1	18					No	5.65914	7								32	Secondary
Male	No	No	No	No	Islamic	Senior Secondary	Not Seeking	No		No	5.28131	27	5.28131	27	Stage III	Yes	8	No	Yes	32	32.4189		2	523	Not Married	2		2	No	No	No	21						No	3.37029	7	0							32	Secondary
Male	Yes	No	No	Yes	Buddhist	College	Part-time	Yes	5 - 10 mil	Yes	0.772074	31	0.692676	31	Stage III	Yes		No	No	32	32.4189				Not Married	No		3	No	No	No	2	4					No	0.692676	9								32	Tertiary
Male	Yes	No	No	Yes	Islamic	Senior Secondary	Fulltime	Yes	1.5 - 3 mil	No	2.66119	29	2.66119	29	Stage III	Yes		Yes	Yes	32	32.4244				Married	Yes		5	No	No	No	17	18					No	2.66667	7		1	2					32	Secondary
Male	Yes	No	No	Yes	Protestant	Senior Secondary	Other	No	<1.5 mil	Yes	7.01985	25	6.40657	26	Stage IV	Yes		No	No	32	32.4381				Not Married	2		5	No	No	No	1	2	4				No	7.01711	6		7						32	Secondary
Male	Yes	Yes	No	Yes		Senior Secondary	Fulltime	Yes	1.5 - 3 mil	No	2.53525	29	2.53251	29	Stage IV	Yes		Yes	Yes	33	32.4435				Married	Yes		2	No	No	No	17						No	2.51608	6								32	Secondary
Male	Yes	Yes	Yes	Yes	Catholic	Senior Secondary	Part-time	Yes	1.5 - 3 mil		2.2642	30	2.25599	30	Stage III	Yes	16	No	No	32	32.4627	24	1	746	Not Married	2			No	No	No							No	2.25599	9	0.0082136							32	Secondary
Male	No	No	No	No	Islamic	College	Fulltime	Yes	3 - 5mil	Yes	6.46133	26	6.45859	26	Stage III	Yes		Yes	Yes	33	32.4819				Married	No		2	No	No	No	17						No	6.48323	6								32	Tertiary
Female	Yes	Yes	No	Yes	Islamic	Primary	Works at Home	Yes	1.5 - 3 mil	Yes	2.53525	29	2.53251	29	Stage III	Yes	169	No	No	32	32.4901	19	1	849	Married	Yes	2	4	Yes	No	Yes	16	18	18				Yes	2.53525	8	0.0027379							32	Primary
Male	No	Yes	No	Yes	Islamic	Senior Secondary	Seeking Employment	No		No	1.85079	30	1.55784	30	Stage IV	Yes		No	Yes	32	32.5147				Divorced	No		4	No	No	No	2	4	4				No	1.80972	6								32	Secondary
Male	No	Yes	No	Yes	Islamic	Junior Secondary	Seeking Employment	No			1.79329	30	1.78508	30	Stage III	Yes		No	Yes	33	32.5311				Not Married	No			No	No	No							No	1.78508	8								32	Secondary
Male	No	No	No	No	Islamic	Senior Secondary	Fulltime	Yes	1.5 - 3 mil	No	4.01643	28	3.95346	28	Stage III	Yes		No	No	32	32.5339				Married	2		3	No	No	No	1	2					No	3.95346	7								32	Secondary
Male					Islamic	Senior Secondary					6.92403	25						No		32	32.575				Not Married	No			No	No	No							No	6.92403									32	Secondary
Male	No	Yes	No	Yes	Islamic	Diploma	Fulltime	Yes	1.5 - 3 mil	No	1.32238	31	0.320329	32	Stage IV	Yes		Yes	No	32	32.5886				Married	Yes		3	No	No	No	2	18					No	1.09514	7								32	Tertiary
Male	Yes	Yes	No	Yes	Islamic	Senior Secondary	Fulltime	Yes	1.5 - 3 mil	Yes	6.14921	26	5.97125	26	Stage III	Yes		No	Yes	32	32.5914				Not Married	No			No	No	No							No	6.141	8								32	Secondary
Male	No	No	No	No		Junior Secondary	Part-time	Yes	<1.5 mil	No	8.11225	24	8.05476	24	Stage III	Yes		No	Yes	32	32.5914				Not Married	2			No	No	No							No	8.11225	8								32	Secondary
Male	Yes	No	No	Yes	Buddhist	Senior Secondary	Part-time	Yes	1.5 - 3 mil	No	1.61807	30	0.164271	32	Stage IV	Yes	26	No	Yes	33	32.6023		2	744	Not Married	2			No	No	No							No	1.61807	7	1.4538							32	Secondary
Male	Yes	No	Yes	Yes	Islamic	Senior Secondary	Other	No		No	4.72553	27	3.34018	29	Stage IV	Yes		No	No	32	32.616				Widowed	Yes		4	Yes	No	Yes	16	18					Yes	3.37029	7		10						32	Secondary
Male	No	No	No	No	Islamic	Senior Secondary	Other	Yes	5 - 10 mil	Yes	4.42711	28			Stage II	No	11	Yes	Yes	32	32.6242	22	1	566	Married	Yes	1	3	No	No	No	17	18					No	2.45038	7								32	Secondary
Female	Yes	No	No	Yes	Islamic	Senior Secondary	Works at Home	No	<1.5 mil	Yes	6.63107	25	6.43121	26	Stage III	Yes		No	No	32	32.6297				Married	Yes		4	No	No	No	16	18	18				No	4.4846	8								32	Secondary
Male	No	No	No	No	Islamic	Senior Secondary	Fulltime	Yes	1.5 - 3 mil	Yes	6.01506	26	6.01506	26	Stage III	Yes		No	Yes	33	32.6407				Married	No		3	No	No	No	1	4					No	6.22861	7								32	Secondary
Male	No	No	No	No	Islamic	Senior Secondary	Seeking Employment	No	<1.5 mil	No	0.235455	32	0.199863	32	Stage IV	Yes		No	Yes	33	32.6872				Married	No		2	No	No	No	2						No	0.29295	6								32	Secondary
Male	No	No	No	No	Islamic	Senior Secondary	Fulltime	Yes	<1.5 mil	No	7.60301	25	7.1896	25	Stage III	Yes		No	Yes	33	32.6872				Not Married	2		3	No	No	No	1	2					No	7.68788	6								32	Secondary
Male	Yes	No	No	Yes	Islamic	Senior Secondary	Part-time	Yes	<1.5 mil	No	4.85968	27			Stage II	No	112	No	Yes	32	32.6927	19	1	880		2			No	No	No							No	2.56537	8								32	Secondary
Male	Yes	Yes	Yes	Yes	Islamic	Senior Secondary	Part-time	Yes	1.5 - 3 mil		4.73922	27	4.55578	28	Stage III	Yes		No	Yes	33	32.7091				Not Married	2			No	No	No	2						No	4.55578	8								32	Secondary
Male	Yes	Yes	Yes	Yes	Islamic	Senior Secondary	Part-time	Yes	1.5 - 3 mil		4.81588	27	4.80493	27	Stage III	Yes		No	Yes	33	32.7118				Not Married	2			No	No	No							No	4.79671	9								32	Secondary
Female	Yes	No	No	Yes	Islamic	Junior Secondary	Not Seeking	No		No	1.2512	31	1.2512	31	Stage IV	Yes		No	No	31	32.7173				Widowed	Yes		3	No	No	No	3						No	1.16906	7		4						32	Secondary
Male	Yes	Yes		Yes	Protestant	Senior Secondary	Fulltime	Yes	1.5 - 3 mil	Yes	2.49144	30	2.27242	30	Stage III	Yes		No	No	33	32.7283				Married	2			No	No	No							No	2.28337	10								32	Secondary
Male	No	No	No	No	Islamic	Diploma		Yes	1.5 - 3 mil		0.427105	32			Stage II	No	262	No	No	32	32.731	20	1	775	Not Married	No		3	No	No	No	2	3					No	0.323066									32	Tertiary
Female	Yes	Yes	Yes	Yes	Islamic	Senior Secondary	Fulltime	Yes	<1.5 mil	No	2.65571	30	2.65571	30	Stage IV	Yes		No	No	32	32.7447				Married	No		2	Yes	No	Yes	16						No	2.69952	7								32	Secondary
Female	Yes	No	No	Yes	Islamic	Senior Secondary	Works at Home	No	<1.5 mil	No	1.04038	31	0.980151	31	Stage III	Yes			No	32	32.7584				Married	2			No	No	No							No	0.980151	8								32	Secondary
Male	Yes	Yes	Yes	Yes	Islamic	Senior Secondary	Part-time	Yes	1.5 - 3 mil		3.0308	29	3.0308	29	Stage III	Yes	3	No	Yes	33	32.7666			862	Not Married	2			No	No	No							No	3.04449	9	0							32	Secondary
Male	Yes	No	No	Yes	Buddhist	Senior Secondary	Part-time	Yes	3 - 5mil	Yes	3.42779	29	3.33196	29	Stage III	Yes	27	No	No	32	32.7666	25	1	553	Not Married	2			No	No	No							No	3.33196	7	0.0958248							32	Secondary
Male	No	No	No	No	Islamic	Senior Secondary	Not Seeking	No		No	3.81383	28	3.75633	29	Stage IV	Yes		No	Yes	32	32.7721				Not Married	2		3	No	No	No	1	2					No	3.8412	6								32	Secondary
Male	Yes	No	No	Yes	Catholic	Senior Secondary	Seeking Employment	No			0.520192	32	0.290212	32	Stage IV	Yes		No	No	33	32.7803				Not Married	2			No	No	No							No	0.520192	7								32	Secondary
Male	Yes	Yes	Yes	Yes	Protestant	Senior Secondary	Part-time	Yes	1.5 - 3 mil		4.03285	28	3.94798	28	Stage III	Yes	198	No	No	33	32.794	24	1	855	Not Married	2			No	No	No							No	3.94798	9	0.0848734							32	Secondary
Male	No	No	No	No	Islamic	Senior Secondary	Fulltime	Yes	1.5 - 3 mil	No	5.68652	27	5.68652	27	Stage III	Yes		No	No	33	32.8022				Divorced	No		3	No	No	No	1	2					No	5.68652	6								32	Secondary
Male	Yes	No	No	Yes	Islamic	Senior Secondary	Fulltime	Yes	1.5 - 3 mil	No	1.84805	30	1.51951	31	Stage III	Yes		No	Yes	32	32.8159				Married	Yes		3	No	No	No	17	18					No	1.57153	7								32	Secondary
Male	Yes	Yes	No	Yes	Protestant	Senior Secondary	Other	No	<1.5 mil	No	6.45859	26	6.45859	26	Stage IV	Yes		No	Yes	32	32.8159				Not Married	No		4	No	No	No	1	2	4				No	6.48871	10								32	Secondary
Male	No	No	No	No	Protestant	Senior Secondary	Seeking Employment	No		No	2.51061	30	2.51061	30	Stage IV	Yes		No	No	33	32.8268				Married	No		2	No	No	No	16						No	2.28337	7								32	Secondary
Male	Yes	No	No	Yes	Protestant	Senior Secondary	Part-time	Yes	<1.5 mil	No	1.83984	31	1.45654	31	Stage III	Yes		No	No	32	32.8624				Married	Yes		3	Yes	No	No	2	18					No	1.16359	8								32	Secondary
Female	Yes	Yes	Yes	Yes	Islamic	Senior Secondary	Fulltime	Yes	<1.5 mil	No	5.31143	27	5.28405	27	Stage III	Yes		No	No	33	32.8816				Widowed	Yes		4	Yes	Yes	No	18						No	4.70089	8		2	1					32	Secondary
Male	Yes	Yes	Yes	Yes	Islamic	Senior Secondary	Other	No		Yes	2.8282	30	2.8282	30	Stage III	Yes		No	Yes	32	32.8843				Not Married	2		7	No	No	No	1	2	3	4	13	13	No	2.8282	6								32	Secondary
	No	No	Yes	Yes	Islamic	Junior Secondary			<1.5 mil	No	2.18754	30	2.03148	30	Stage III	Yes		No	No	33	32.9117				Widowed	No		2	No	No	No	3						No	2.19028	7		3						32	Secondary
Male	Yes	No	No	Yes	Islamic	Senior Secondary	Part-time	Yes	<1.5 mil	Yes	5.50308	27	5.44832	27	Stage IV	Yes		No	No	33	32.9117				Divorced	Yes		2	No	No	No	18						No	5.51403	1								32	Secondary
Female	Yes	No	No	Yes	Islamic	Junior Secondary	Not Seeking	No		No	2.28063	30	2.28063	30	Stage III	Yes		No	No	33	32.9336				Not Married	Yes		5	No	No	No	16	18	18				No	2.12731	7		3						32	Secondary
Female	Yes	No	No	Yes	Islamic	Senior Secondary	Part-time	Yes	1.5 - 3 mil	Yes	0.0301164	32			Stage I	No		No	No	32	32.9555				Married	Yes		4	Yes	No	Yes	16	18	18				No	0.0355921	8								32	Secondary
Male	Yes	Yes	Yes	Yes	Islamic	Senior Secondary	Seeking Employment	No			3.87132	29	1.80151	31	Stage IV	Yes		No	Yes	33	32.9582				Not Married	2			No	No	No	1						No	3.45517	9								32	Secondary
Male	No	No	No	No	Islamic	Senior Secondary	Fulltime	Yes	1.5 - 3 mil	No	4.4627	28	4.4627	28	Stage III	Yes	1	No	Yes	32	32.9637	21	1	525	Not Married	2		3	No	No	No	1	2					No	32.9637	6	0							32	Secondary
Male	No	No	No	No	Hindu	Senior Secondary	Fulltime	Yes	1.5 - 3 mil	Yes	5.6783	27	5.61533	27	Stage IV	Yes	21	No	No	35	32.9829	18	1	549	Not Married	No			No	No	No							No	5.71116	8	0.0629706							32	Secondary
Male	No	Yes	No	Yes	Islamic	Junior Secondary	Not Seeking	No		No	3.21971	29	3.21971	29	Stage IV	Yes		No	No	32	33.0103				Not Married	2		7	No	No	No	1	2	4	4	4	4	No	1.23477	7								33	Secondary
Male	Yes	Yes	Yes	Yes	Islamic	Senior Secondary	Part-time	Yes	<1.5 mil	No	2.98699	30	2.68583	30	Stage III	Yes	45	No	Yes	33	33.0185	19	1	728	Not Married	2			No	No	No							No	2.66393	8	0.301164							33	Secondary
Female	Yes	Yes	No	Yes	Protestant	Senior Secondary	Fulltime	Yes	3 - 5mil	No	5.96304	27	5.96304	27	Stage III	Yes	130	No	No	33	33.0212	21	1	578	Divorced	Yes	1	4	No	No	No	18	1	2				No	6.02327	6	0							33	Secondary
Male	Yes	Yes	Yes	Yes	Islamic	Senior Secondary	Part-time	Yes	1.5 - 3 mil	No	5.44832	27	5.33607	27	Stage III	Yes	34	No	Yes	33	33.0486			708	Married	No			No	No	No							No	5.41821	9	0.112252							33	Secondary
Male	No	No	No	No	Islamic	Senior Secondary	Fulltime	Yes	1.5 - 3 mil	No	7.93977	25	2.66393	30	Stage III	Yes		No	Yes	33	33.0596				Married	No		2	Yes	No	No	2						No	1.05407	7								33	Secondary
Female	No	No	No	No	Islamic	Junior Secondary	Other	No			1.66187	31	1.66187	31	Stage IV	Yes		No	No	32	33.0596				Married	Yes		3	No	No	No	16	18					No	3.16496	7								33	Secondary
Male	Yes	Yes	Yes	Yes	Islamic	Junior Secondary	Part-time	Yes	1.5 - 3 mil		6.29158	26	6.09719	26	Stage III	Yes	45	No	No	33	33.0842		2	747	Divorced	2			No	No	No							No	1.85353	8	0.194387							33	Secondary
Female	No	No	No	No	Islamic	Senior Secondary	Fulltime	Yes	<1.5 mil	No	2.46133	30			Stage II	No	257	No	No	32	33.1143	24	1	545	Married	Yes	1	3	Yes	No	Yes	16	18					Yes	2.08624	6								33	Secondary
Female	Yes	No	No	Yes	Islamic	Senior Secondary	Other	No		No	5.34429	27	5.13347	28	Stage III	Yes		No	Yes	32	33.1609				Married	Yes		3	No	No	No	16	18					No	5.37714	7								33	Secondary
Male	Yes	No	No	Yes	Islamic	Senior Secondary	Part-time	Yes	1.5 - 3 mil	Yes	5.53046	27	5.46475	27	Stage III	Yes	4	No	Yes	33	33.1718	30	1	843	Married	Yes	1	3	No	No	No	17	18					No	5.53046	8	0.0657084							33	Secondary
Male	Yes	No	No	Yes	Islamic	Senior Secondary	Part-time	Yes	<1.5 mil	Yes	5.69473	27						No	Yes	33	33.2348				Married	Yes		3	No	No	No	17	18					No	5.67556	10								33	Secondary
Male	No	Yes	Yes	Yes	Islamic	Senior Secondary	Fulltime	Yes	1.5 - 3 mil	No	5.65366	27	5.65366	27	Stage III	Yes		Yes	Yes	33	33.2457				Married	Yes		3	No	No	No	17	18					No		6								33	Secondary
Male	No	No	No	No	Islamic	Senior Secondary	Seeking Employment	No		No	0.172485	33	0.161533	33	Stage III	Yes	30	No	No	33	33.2539	20	1	733	Married	Yes	2	4	No	No	No	17	18	18				No	0	6	0.0109514							33	Secondary
Male	Yes	No	No	Yes	Catholic	Senior Secondary	Fulltime	Yes	1.5 - 3 mil	Yes	2.43121	30	2.4011	30	Stage IV	Yes		No	No	33	33.2704				Not Married	No		2	No	No	No	17						No	2.4011	8								33	Secondary
Female	Yes	No	No	Yes	Islamic	Senior Secondary	Part-time	Yes	1.5 - 3 mil	Yes	0.925394	32			Stage II	No		Yes	No	33	33.2758				Widowed	No			No	No	No							No	0.818617	7								33	Secondary
Male	No	No	No	No	Islamic	Senior Secondary	Other	Yes	1.5 - 3 mil	No	5.73032	27	5.72758	27	Stage III	Yes	20	Yes	No	32	33.2868	20	1	533	Not Married	2		2	No	No	No	2						No	5.74127	7	0.0027379							33	Secondary
Male	Yes	No	No	Yes	Protestant	College	Part-time	Yes	<1.5 mil	No	7.20602	26	6.66393	26	Stage III	Yes		No	Yes	33	33.3005				Not Married	No			No	No	No							No	7.20876	7								33	Tertiary
Male	No	No	No	No	Islamic	Junior Secondary	Seeking Employment	No		No	6.66941	26	6.53799	26	Stage III	Yes		No	Yes	33	33.3251				Not Married	2		4	No	No	No	11	11	13				No		5								33	Secondary
Male	Yes	No	No	Yes	Protestant	Senior Secondary	Part-time	Yes	1.5 - 3 mil	Yes	3.82752	29	3.82752	29	Stage III	Yes		Yes	Yes	33	33.3361				Married	Yes			No	No	No							No	3.82752	7								33	Secondary
Male	No	Yes	Yes	Yes	Islamic	Senior Secondary	Fulltime	Yes	1.5 - 3 mil	No	7.56194	25	7.55373	25	Stage III	Yes		No	Yes	32	33.3635				Married	No		2	No	No	No	17						No	0.405202	6								33	Secondary
Female	No	No	No	No	Islamic	Diploma	Fulltime	Yes	3 - 5mil	Yes	6.59001	26			Stage III	Yes		No	No	33	33.3799				Married	No		3	No	No	No	1						No	6.53251	6		2						33	Tertiary
Male	Yes	No	No	Yes	Islamic	Senior Secondary	Part-time	Yes		Yes	5.28953	28	5.16085	28	Stage IV	Yes		No	Yes	33	33.3936				Married	No		4	Yes	No	Yes	17						Yes	6.24504	8		1	2					33	Secondary
Female	Yes	No	No	Yes	Islamic	Senior Secondary	Works at Home	No		No	4.8679	28	4.86516	28	Stage III	Yes	90	No	No	32	33.4073	21	1	806	Married	No		2	No	No	No	16						No	5.25394	6	0.0027379							33	Secondary
Female	Yes	No	No	Yes	Islamic	Diploma	Fulltime	Yes	3 - 5mil	No	4.90075	28			Stage II	No	183	No	No	32	33.4155	21	1	830	Not Married	2		3	No	No	No	1	2					No	1.14442	6								33	Tertiary
Female					Islamic	Senior Secondary					4.2026	29	4.19165	29	Stage III	Yes		No		32	33.4292				Widowed	Yes			No	No	No							No	4.15879									33	Secondary
Male	Yes	No	No	Yes	Islamic	Senior Secondary	Part-time	Yes	1.5 - 3 mil	No	4.72006	28	4.72006	28	Stage IV	Yes		No	Yes	33	33.4812				Married	No		2	Yes	No	Yes	17						Yes		8								33	Secondary
Male	Yes	Yes	Yes	Yes	Protestant	Senior Secondary	Part-time	Yes	1.5 - 3 mil		5.68652	27	5.68378	27	Stage III	Yes	29	No	No	33	33.4812	24	1	821	Not Married	2			No	No	No							No	5.69473	8	0.0027379							33	Secondary
Male	No	No	No	No	Islamic	Senior Secondary	Fulltime	Yes	1.5 - 3 mil	Yes	6.54894	26	6.54894	26	Stage III	Yes		No	Yes	33	33.4812				Not Married	No		3	No	No	No	1	2					No	6.47776	7								33	Secondary
Male	No	No	No	No	Islamic	Junior Secondary	Fulltime	Yes	<1.5 mil	No	4.64613	28	4.44627	29	Stage III	Yes		No	Yes	33	33.4894				Not Married	2		4	No	No	No	1	2	3				No	4.5859	6								33	Secondary
Male	Yes	No	No	Yes	Islamic	Diploma	Part-time	Yes	1.5 - 3 mil	Yes	1.32786	32	1.06502	32	Stage III	Yes		No	Yes	33	33.4976				Not Married	2		3	No	No	No	2	4					No	1.27858	6								33	Tertiary
Female					Islamic	Senior Secondary					0.33128	33			Stage I	No		Yes		33	33.5003				Widowed	Yes		4	No	No	No	18	18					No	0.325804			10						33	Secondary
Male	No	Yes	Yes	Yes	Protestant	Senior Secondary	Seeking Employment	No		No	5.37714	28			Stage II	No		No	Yes	33	33.5003				Not Married	2		5	No	No	No	1	2	3	13			No	5.7796	6								33	Secondary
Male	No	No	Yes	Yes	Protestant	College	Fulltime	Yes	1.5 - 3 mil	Yes	8.7885	24	8.76934	24	Stage III	Yes		Yes	Yes	33	33.5496				Married	Yes		3	Yes	No	Yes	17	18					Yes	8.76934	7								33	Tertiary
Male	No	No	No	No	Islamic	Primary	Fulltime	Yes	1.5 - 3 mil	No	2.21218	31			Stage II	No			Yes	33	33.5743				Not Married	2		3	No	No	No	17	18					No	0.249144	7								33	Primary
Male	Yes	Yes	No	Yes	Protestant	Senior Secondary	Fulltime	Yes	1.5 - 3 mil	No	7.10746	26	7.10746	26	Stage III	Yes	6	No	Yes	33	33.5825	21	1	831	Not Married	2		3	No	No	No	1	2					No	7.10746	6	0							33	Secondary
Male	No	Yes	No	Yes	Protestant	Senior Secondary	Fulltime	Yes	1.5 - 3 mil	No	5.09788	28	5.09788	28	Stage IV	Yes		No	Yes	33	33.5879				Not Married	2		3	No	No	No	1	2					No	5.08419	6								33	Secondary
Male	No	Yes	No	Yes	Protestant	Senior Secondary	Fulltime	Yes	5 - 10 mil	Yes	6.18754	27			Stage III	Yes	52	Yes	Yes	33	33.5962	24	1	976	Married	No		2	Yes	No	Yes	17						Yes	6.15469	7								33	Secondary
Male	No	Yes	Yes	Yes	Islamic	Senior Secondary	Other	No		No	5.27858	28	5.27858	28	Stage III	Yes		Yes	Yes	33	33.6208				Not Married	2		4	No	No	No	2	4	4				No	5.295	6								33	Secondary
Male	Yes	No	No	Yes	Islamic	Senior Secondary	Seeking Employment	No		No	0.709103	32	0.648871	32	Stage III	Yes		No	Yes	34	33.629				Married	No		4	No	No	No	17						No	0.290212	7		1	2					33	Secondary
Male	Yes	Yes	No	Yes	Islamic	Senior Secondary	Fulltime	Yes	1.5 - 3 mil	Yes	6.00137	27			Stage II	No		No	Yes	33	33.6783				Married	Yes		3	No	No	No	17	18					No	5.859	8								33	Secondary
Male	Yes	Yes	Yes	Yes	Islamic	Senior Secondary	Part-time	Yes	<1.5 mil	Yes	6.37645	27	4.88706	28	Stage III	Yes		No	Yes	33	33.6865				Not Married	2		4	No	No	No	2	1	4				No	4.7885	6								33	Secondary
Male	Yes	Yes	Yes	Yes	Islamic	Senior Secondary	Not Seeking	No		No	3.98357	29	3.95072	29	Stage III	Yes		No	Yes	33	33.6947				Not Married	No		4	No	No	No	2	3	3				No	3.77823	8								33	Secondary
Male	No	No	No	No	Islamic	Senior Secondary	Fulltime	Yes	3 - 5mil	Yes	9.47844	24	9.42094	24	Stage III	Yes		Yes	Yes	33	33.7029				Not Married	2		3	No	No	No	1	2					No	9.48665	6								33	Secondary
Male	No	Yes	No	Yes	Islamic	Senior Secondary	Seeking Employment	No			0.366872	33	0.355921	33	Stage III	Yes		No	Yes	33	33.7194				Not Married	2			No	No	No							No	0.355921	7								33	Secondary
Male	No	No	No	No	Islamic	Senior Secondary	Fulltime	Yes	1.5 - 3 mil	Yes	4.66256	29	4.66256	29	Stage III	Yes	3	No	Yes	33	33.7303	23	1	894	Married	Yes	2	4	No	No	No	17	18	18				No	4.66804	6	0							33	Secondary
Female	Yes	No	No	Yes	Islamic	Senior Secondary	Fulltime	Yes	1.5 - 3 mil	Yes	5.38535	28	5.35524	28	Stage IV	Yes		No	No	35	33.7495				Married	Yes		9	Yes	No	Yes	16	18					No	5.37166	9		2	1	3	3	4	4	33	Secondary
Male	Yes	Yes	Yes	Yes	Islamic	Senior Secondary	Part-time	Yes	1.5 - 3 mil		6.51335	27	6.51335	27	Stage III	Yes	9	No	Yes	34	33.7632		2	824	Married	2			No	No	No							No	6.51882	9	0							33	Secondary
Male	Yes	Yes	Yes	Yes	Islamic	Senior Secondary	Part-time	Yes	1.5 - 3 mil	No	3.7399	30	3.72895	30	Stage III	Yes	41	No	Yes	34	33.7659			896	Married	2			No	No	No							No	3.7399	9	0.0109514							33	Secondary
Male	Yes	Yes	No	Yes	Islamic	Senior Secondary	Fulltime	Yes	1.5 - 3 mil	Yes	8.65982	25	8.38056	25	Stage III	Yes		No	No	29	33.7741				Married	Yes		4	No	No	No	17	18					No	8.65982	10		4						33	Secondary
Male					Islamic	College					0.717317	33	0.717317	33	Stage IV	Yes		No		33	33.7769				Not Married	2		2	Yes	No	No	4						No	0.621492									33	Tertiary
Male	No	No	No	No	Islamic	Senior Secondary	Fulltime	Yes	1.5 - 3 mil	No	4.55852	29	4.55852	29	Stage III	Yes		Yes	No	33	33.7878				Married	Yes		6	Yes	No	Yes	17	18					No	4.59685	8		1	3	2				33	Secondary
Male	Yes	No	No	Yes	Islamic	Senior Secondary	Fulltime	Yes	1.5 - 3 mil	No	3.15948	30	2.89117	30	Stage III	Yes	5	No	No	33	33.7906	20	1	568	Widowed	Yes	1	4	No	No	No	3	18	17				No		7	0.268309							33	Secondary
Male	Yes	No	No	Yes	Islamic	Senior Secondary	Fulltime	Yes	3 - 5mil	Yes	6.26968	27	6.23135	27	Stage III	Yes		Yes	Yes	33	33.8398				Married	Yes		3	Yes	Yes	Yes	17	18					Yes	6.0178	8								33	Secondary
Male	No	Yes	Yes	Yes	Protestant	Senior Secondary	Part-time	Yes	<1.5 mil	No	7.40862	26	7.40862	26	Stage IV	Yes	20	No	Yes	34	33.8453	22	1	594	Married	Yes	1	3	No	No	No	17	18					No	7.38125	6	0							33	Secondary
Male	No	No	Yes	Yes	Islamic	Diploma	Fulltime	Yes	1.5 - 3 mil	No	5.36893	28	5.36893	28	Stage III	Yes		Yes	Yes	33	33.8508				Not Married	2		3	No	No	No	1	2					No	5.34976	7								33	Tertiary
Male	No	No	Yes	Yes	Islamic	Senior Secondary	Works at Home	No		Yes	6.23682	27	6.22861	27	Stage III	Yes	70	No	No	33	33.8563	24	1	529	Married	Yes	1	3	Yes	No	Yes	16	18					Yes	6.22861	7	0.0082136							33	Secondary
Male	Yes	Yes	No	Yes	Protestant	Senior Secondary	Seeking Employment	No		No	4.85147	29	4.85147	29	Stage III	Yes		No	No	34	33.8563				Not Married	2		3	No	No	No	2	4					No	4.85421	6								33	Secondary
Female	Yes	No	No	Yes		Senior Secondary		Yes	1.5 - 3 mil		2.11636	31	2.10814	31	Stage III	Yes		No	No	34	33.8672				Married	No		2	Yes	No	Yes	16						Yes	0.870637	10								33	Secondary
Male	No		No		Islamic	Senior Secondary	Seeking Employment	No		No	2.24504	31	2.24778	31	Stage IV	Yes		No	Yes	33	33.8836				Not Married	2			No	No	No							No	2.24778	6								33	Secondary
Female	Yes	No	No	Yes	Islamic	Senior Secondary	Other	No	<1.5 mil	No	3.15127	30	1.83984	32	Stage III	Yes		No	No	33	33.9165				Married	Yes		4	No	No	No	1	18	18				No	1.83984	8								33	Secondary
Male	Yes	Yes	No	Yes	Islamic	Senior Secondary	Fulltime	Yes	1.5 - 3 mil	No	6.77071	27	6.59274	27	Stage III	Yes	28	No	Yes	33	33.9275	19	1	851	Not Married	No			No	No	No							No	6.59274	8	0.17796							33	Secondary
Male	No	Yes	No	Yes	Protestant	Senior Secondary	Other	Yes	5 - 10 mil	Yes	3.44422	30	3.41958	30	Stage IV	Yes	7	No	No	33	33.9357	21	1	799	Married	No		2	Yes	No	Yes	17						Yes	3.5154	6	0.0246407							33	Secondary
Male	Yes	Yes	No	Yes	Islamic	Senior Secondary	Fulltime	Yes	1.5 - 3 mil	No	7.04997	26	7.04175	26	Stage III	Yes	14	Yes	Yes	33	33.9357	24	1	814	Married	Yes	1	5	No	No	No	17	18					No	7.05818	7	0.0082136	2	1					33	Secondary
Male	Yes	No	No	Yes	Protestant	Senior Secondary	Part-time	Yes	1.5 - 3 mil	Yes	4.32854	29	4.32854	29	Stage III	Yes		No	No	34	33.9411				Married	Yes		3	No	No	No	17	3					No	4.33402	6								33	Secondary
Male	Yes	Yes	Yes	Yes	Protestant	Senior Secondary	Not Seeking	No		No	4.62149	29	4.53114	29	Stage III	Yes		No	Yes	33	33.9466				Not Married	2		3	No	No	No	2	4					No	4.59959	7								33	Secondary
Male	Yes	No	No	Yes	Islamic	Senior Secondary	Seeking Employment	No		No	5.42916	28	5.42916	28	Stage III	Yes	52	Yes	No	33	33.9494			715	Not Married	2		3	No	No	No	2	1					No	0.13963	6	0							33	Secondary
Male	Yes	Yes	Yes	Yes	Islamic	College	Fulltime	Yes	1.5 - 3 mil	No	7.51266	26	7.51266	26	Stage III	Yes	4	Yes	Yes	33	33.9603	21	1	752	Not Married	2		4	No	No	No	3	2	11				No	7.53183	7	0							33	Tertiary
Male	Yes	Yes	No	Yes	Protestant	Diploma	Part-time	Yes	1.5 - 3 mil	Yes	6.141	27	6.141	27	Stage III	Yes		No	No	34	33.9658				Not Married	No		1	No	No	No							No	6.15195	9								33	Tertiary
Male	No	No	No	No	Islamic	Senior Secondary	Fulltime	Yes	1.5 - 3 mil	Yes	5.14442	28	5.00479	28	Stage III	Yes		No	Yes	34	33.9685				Married	Yes		9	No	No	No	17	18	18				No	5.00753	9		10	12	12	13	13		33	Secondary
Male	No	Yes	No	Yes	Protestant	Senior Secondary	Fulltime	Yes	1.5 - 3 mil	No	8.32307	25	8.32307	25	Stage III	Yes	5	No	No	33	33.9986	20	1	562	Not Married	2			No	No	No							No	0.558522	6	0							33	Secondary
Female	Yes	No	No	Yes	Islamic	Junior Secondary	Other	No		No	2.21218	31	2.20397	31	Stage III	Yes		No	No	34	34.0233				Married	Yes		3	Yes	Yes	Yes	16	18					Yes	2.03696	7								34	Secondary
Male	Yes	No	No	Yes	Hindu	Senior Secondary	Part-time	Yes	3 - 5mil	Yes	1.62628	32	1.56058	32	Stage IV	Yes		Yes	Yes	34	34.0315				Not Married	No			No	No	No							No	1.59343	8								34	Secondary
Male	Yes	No	No	Yes	Islamic	Senior Secondary	Part-time	Yes	1.5 - 3 mil	No	5.36345	28	5.128	28	Stage IV	Yes		No	Yes	34	34.0753				Widowed	No		2	No	No	No	1						No	5.31964	9								34	Secondary
Female	Yes	No	No	Yes	Protestant	Senior Secondary	Fulltime	Yes	1.5 - 3 mil	Yes	0.867899	33			Stage II	No		No	No	34	34.1136				Widowed	No		2	No	No	No	2						No	0.867899	7								34	Secondary
Male	Yes		No	Yes	Protestant	Senior Secondary	Part-time	Yes	1.5 - 3 mil	No	6.1191	28	6.02053	28	Stage II	No		No	Yes	34	34.1218				Not Married	2			No	No	No							No	6.02053	8								34	Secondary
Male	Yes	No	No	Yes	Islamic	Senior Secondary	Fulltime	Yes	1.5 - 3 mil	No	4.64339	29	4.32033	29	Stage IV	Yes	29	Yes	No	33	34.13	22	1	807	Not Married	2			No	No	No							No	34.13	6	0.323066							34	Secondary
Female	Yes	Yes	Yes	Yes	Protestant	Senior Secondary	Seeking Employment	Yes	1.5 - 3 mil		4.35866	29			Stage II	No		No	No	34	34.13				Divorced	2			No	No	No							No	4.36961	9								34	Secondary
Male	No	Yes	No	Yes	Islamic	Senior Secondary	Fulltime	Yes	1.5 - 3 mil	No	2.97057	31	2.97057	31	Stage III	Yes	71	No	Yes	33	34.1383	21	1	836	Married	No		2	No	No	No	17						No	4.14511	7	0							34	Secondary
Male	Yes	No	No	Yes	Buddhist	College	Fulltime	Yes	3 - 5mil	No	0.980151	33	0.867899	33	Stage IV	Yes	40	No	No	33	34.1437	22	1	829	Not Married	2		3	No	No	No	1	2					No	0.867899	6	0.112252							34	Tertiary
Male	Yes	No	No	Yes	Islamic	Senior Secondary	Part-time	Yes	1.5 - 3 mil	Yes	6.89117	27	6.80903	27	Stage IV	Yes		No	Yes	33	34.1574				Married	2			No	No	No							No	5.20739	7								34	Secondary
Male	No	No	Yes	Yes	Protestant	Senior Secondary	Other	Yes	1.5 - 3 mil	Yes	3.27173	30	3.19781	30	Stage IV	Yes		Yes	Yes	34	34.1602				Married	Yes		3	No	No	No	17	18					No	3.20329	8								34	Secondary
Male	Yes	No	No	Yes		Senior Secondary	Fulltime	Yes	1.5 - 3 mil	No	4.81588	29			Stage III	Yes		Yes	Yes	34	34.1821				Married	Yes		5	No	No	No	17	18	18				No	3.89049	6		10						34	Secondary
Female	No	No	No	No	Catholic	Senior Secondary	Works at Home	No		No	0.257358	33			Stage III	Yes		Yes	Yes	33	34.1875				Married	2		2	No	No	No	16						No	0.260096	6								34	Secondary
Male	No	No	No	No	Islamic	Senior Secondary	Fulltime	Yes	1.5 - 3 mil	No	2.32717	31	2.32717	31	Stage III	Yes		No	Yes	34	34.2067				Married	Yes		3	Yes	No	No	2	18					No	2.28884	6								34	Secondary
Female	Yes	No	No	Yes	Buddhist	Primary	Seeking Employment	No			1.0705	33	1.03764	33	Stage III	Yes		No	No	34	34.2204				Divorced	Yes		6	No	No	No	1	2					No		10		21	21	21				34	Primary
Female	Yes	No	No	Yes	Islamic	Senior Secondary	Part-time	Yes	<1.5 mil	Yes	5.53046	28	5.52772	28	Stage III	Yes		No	Yes	34	34.2231				Married	Yes		4	No	No	No	16	18	3				No	5.52772	8								34	Secondary
Male	Yes	Yes	Yes	Yes	Islamic	Senior Secondary	Part-time	Yes	1.5 - 3 mil		8.04928	26	8.04654	26	Stage III	Yes	0	No	Yes	34	34.2286		2	822	Not Married	2			No	No	No							No	8.05749	9	0.0027379							34	Secondary
Male	Yes	Yes	Yes	Yes	Islamic	Diploma	Not Seeking	No		No	5.63176	28	5.63176	28	Stage III	Yes		Yes	Yes	34	34.2313				Married	No		2	Yes	No	Yes	17						Yes	5.6345	7								34	Tertiary
Male	No	No	No	No	Protestant	Senior Secondary	Part-time	Yes	<1.5 mil	No	4.19712	30	4.17522	30	Stage III	Yes	86	No	Yes	38	34.2779	17	1	555	Not Married	2			No	No	No							No	4.22177	8	0.0219028							34	Secondary
Male	Yes	No	No	Yes	Catholic	Senior Secondary	Not Seeking	No		No	1.35524	32	1.35524	32	Stage IV	Yes		No	Yes	34	34.2834				Not Married	2		3	No	No	No	2	3					No	1.36071	7								34	Secondary
Male	Yes	No	No	Yes	Protestant	Senior Secondary	Fulltime	Yes	<1.5 mil	No	1.30322	33	1.05681	33	Stage IV	Yes	34	No	No	34	34.3244	19	1	725	Not Married	2			No	No	No							No	1.31143	8	0.246407							34	Secondary
	No	No	No	No	Islamic	Senior Secondary	Fulltime	Yes	1.5 - 3 mil	No	2.02327	32	2.07803	32	Stage IV	Yes	47	No	No	33	34.3327	22	1	868	Widowed	No		2	No	No	No	3						No	1.87543	7	-0.054757							34	Secondary
Male	Yes	No	No	Yes	Protestant	College	Part-time	Yes			5.44559	28	4.15058	30	Stage III	Yes		No	Yes	34	34.3327				Married	2		2	Yes	No	Yes	17						No	4.14237	8								34	Tertiary
Male	Yes	Yes	Yes	Yes	Islamic	Senior Secondary	Part-time	Yes	1.5 - 3 mil	No	5.93018	28	4.92813	29	Stage IV	Yes		No	Yes	34	34.3573				Married	No		2	No	No	No	2						No	5.90828	9								34	Secondary
Female	Yes	Yes	No	Yes	Islamic	Senior Secondary	Not Seeking	No		No	1.68104	32	1.57974	32	Stage IV	Yes		No	No	34	34.3628				Married	No		2	Yes	No	Yes	16						No	1.68104	8								34	Secondary
Male	Yes	No	No	Yes	Protestant	Senior Secondary	Part-time	Yes	1.5 - 3 mil	Yes	4.10404	30	3.7399	30	Stage III	Yes		No	No	34	34.3984				Married	Yes			No	No	No							No	3.7399	8								34	Secondary
Male	Yes	Yes	Yes	Yes	Buddhist	Senior Secondary	Part-time	Yes	1.5 - 3 mil		1.62902	32			Stage II	No		No	No	35	34.3984				Not Married	2			No	No	No							No	1.63176	9								34	Secondary
Female	No	No	No	No	Catholic	Senior Secondary	Other	Yes	1.5 - 3 mil	No	5.63997	28	5.63997	28	Stage III	Yes		No	No	34	34.4011				Married	Yes		4	No	No	No	18	18					No	5.40178	6		4						34	Secondary
Male	Yes	No	No	Yes	Catholic	Senior Secondary	Part-time	Yes	1.5 - 3 mil	Yes	1.31417	33			Stage II	No			No	34	34.4011				Married	Yes		5	No	No	No	17	18					No	1.32238	7		1	2					34	Secondary
Male	No	No	No	No	Protestant	Senior Secondary	Fulltime	Yes	3 - 5mil	Yes	2.97604	31	2.97331	31	Stage III	Yes		No	No	35	34.423				Not Married	No			No	No	No							No	2.97878	8								34	Secondary
Male	No	Yes	No	Yes	Protestant	Senior Secondary	Fulltime	Yes	1.5 - 3 mil	No	6.0835	28	6.06708	28	Stage III	Yes		No	Yes	34	34.434				Not Married	2		3	No	No	No	1	2					No	6.06708	6								34	Secondary
Male	No	Yes	No	Yes	Islamic	Senior Secondary	Fulltime	Yes	1.5 - 3 mil	No	6.44216	28	6.17933	28	Stage IV	Yes	69	No	No	33	34.4449	22	1	795	Married	Yes	1	3	No	No	No	17	18					No	5.33059	6	0.262834							34	Secondary
Male	Yes	No	No	Yes	Islamic		Fulltime	Yes	1.5 - 3 mil		5.11704	29	5.11157	29	Stage III	Yes	66	No	Yes	34	34.4641	24	1	874	Married	Yes	2	4	No	No	No	17	18	18				No	5.01848	7	0.0054757							34
Male	No	Yes	No	Yes	Islamic	College	Fulltime	Yes	1.5 - 3 mil	No	6.46954	28	6.43942	28	Stage III	Yes	12	No	Yes	33	34.4914	24	1	871	Not Married	2		3	No	No	No	2	1					No	5.6345	6	0.0301164							34	Tertiary
Female	No	No	No	No	Islamic	Primary	Works at Home	No		No	3.49897	30	3.49897	30	Stage IV	Yes	13	No	No	34	34.4969	24	1	873	Divorced	No		3	No	No	No	3	2					No	4.42984	6	0							34	Primary
Male	Yes	Yes	Yes	Yes	Protestant	Senior Secondary	Seeking Employment	No			7.82204	26	7.82204	26	Stage III	Yes	2	No	Yes	34	34.5024			890	Not Married	2			No	No	No							No	7.72895	8	0							34	Secondary
Male	No	No	No	No	Protestant	Senior Secondary	Fulltime	Yes	10 - 20 mil	No	5.4538	29	5.4319	29	Stage IV	Yes	49	No	Yes	34	34.5352	21	1	505	Not Married	2		3	No	No	No	1	2					No		6	0.0219028							34	Secondary
Male	Yes	Yes	Yes	Yes	Protestant	Senior Secondary	Part-time	Yes	1.5 - 3 mil	No	6.47502	28	7.00068	27	Stage III	Yes		No	Yes	35	34.5599				Married	Yes		3	Yes	Yes	Yes	17	18					No	4.85147	9								34	Secondary
Male	Yes	No	No	Yes	Protestant	Senior Secondary	Seeking Employment	No			2.83915	31	0.161533	34	Stage III	Yes		No	No	34	34.5982				Not Married	2		5	No	No	No	1	2	4	4			No	0.73922	6								34	Secondary
Male	Yes	No	No	Yes	Islamic	Senior Secondary	Other	No	<1.5 mil	No	1.5332	33	1.51403	33	Stage III	Yes		No	Yes	34	34.6283				Not Married	2		7	No	No	No	2	4	4	4	4	4	No	1.54141	9								34	Secondary
Male	Yes	Yes	Yes	Yes	Catholic	Junior Secondary	Other	No	<1.5 mil	No	5.54688	29	5.54688	29	Stage III	Yes		No	No	34	34.6667				Married	No		3	Yes	No	Yes	17						Yes	0.235455	7		2						34	Secondary
Female	Yes	Yes	Yes	Yes	Islamic	Senior Secondary	Part-time	Yes	1.5 - 3 mil	No	5.35797	29	5.33333	29	Stage III	Yes		No	No	35	34.6913				Not Married	2			No	No	No							No	5.59069	9								34	Secondary
Female	Yes	No	No	Yes	Islamic	Senior Secondary	Part-time	Yes	1.5 - 3 mil	Yes	6.72964	27	6.72964	27	Stage III	Yes		Yes	Yes	34	34.705				Married	No			No	No	No							No	4.75565	8								34	Secondary
Male	Yes	No	No	Yes	Islamic	Senior Secondary	Fulltime	Yes	1.5 - 3 mil	Yes	2.38193	32	2.21218	32	Stage IV	Yes		Yes	No	34	34.7105				Not Married	2		4	No	No	No	1	2	4				No	2.38741	7								34	Secondary
Female	Yes	No	No	Yes	Protestant	Senior Secondary	Part-time	Yes	1.5 - 3 mil	Yes	6.92129	27	6.83368	27	Stage III	Yes		No	No	34	34.7351				Not Married	2		4	No	No	No	1	2	4				No	6.55715	6								34	Secondary
Male	No	No	No	No	Protestant	Senior Secondary	Fulltime	Yes	1.5 - 3 mil	No	5.67009	29	5.30869	29	Stage IV	Yes		No	Yes	34	34.7461				Not Married	No		3	No	No	No	2	1					No	5.39904	7								34	Secondary
Female	Yes	Yes	Yes	Yes		Diploma	Seeking Employment	Yes	1.5 - 3 mil	No	0.459959	34	0.451745	34	Stage IV	Yes		No	No	35	34.7734				Married	Yes			Yes	No	Yes	16	18	18				No	0.462697	9								34	Tertiary
Female	No	Yes	Yes	Yes	Islamic	Senior Secondary	Not Seeking	No		No	2.60096	32	2.65298	32	Stage III	Yes	57	No	No	34	34.7817	20	1	514	Married	No		2	Yes	No	Yes	16						Yes	4.65708	7	-0.0520192							34	Secondary
	No	Yes	Yes	Yes	Islamic	Senior Secondary	Not Seeking	No		No	7.83299	26	7.81656	26	Stage III	Yes		No	Yes	34	34.7844				Married	2		2	Yes	No	Yes	17						Yes	2.48049	6								34	Secondary
Male	Yes	No	No	Yes	Islamic	Primary	Other	Yes	1.5 - 3 mil	No	0.128679	34	0.0629706	34	Stage IV	Yes	117	No	Yes	34	34.7871	22	1	731	Married	No		2	Yes	No	Yes	17						No	0.0082136	6	0.0657084							34	Primary
Male		No	No		Islamic	Senior Secondary	Other	No	<1.5 mil	Yes	5.40452	29	5.40452	29	Stage III	Yes		No	No	35	34.7899				Married	Yes		3	No	No	No	17	18					No	5.40999	10								34	Secondary
Male	No	No	No	No	Islamic	College	Fulltime	Yes	10 - 20 mil	Yes	1.41821	33	1.41547	33	Stage III	Yes	230	No	No	34	34.7899	21	1	778	Married	No		2	No	No	No	17						No	1.41547		0.0027379							34	Tertiary
Male	Yes	No	No	Yes	Protestant	Senior Secondary	Part-time	Yes	1.5 - 3 mil	Yes	4.05476	30	3.7399	31	Stage IV	Yes		No	Yes	35	34.809				Not Married	No		2	No	No	No	2						No	3.7399	8								34	Secondary
Male	Yes	No	No	Yes	Islamic	Senior Secondary	Part-time	Yes	1.5 - 3 mil	Yes	5.94114	28	5.94114	28	Stage III	Yes		No	Yes	34	34.809				Not Married	2			No	No	No							No	5.97947	6								34	Secondary
Female	Yes	No	No	Yes	Islamic	Diploma	Part-time	Yes	3 - 5mil	Yes	7.11294	27	7.11294	27	Stage III	Yes		No	Yes	35	34.82				Divorced	Yes		5	No	No	No	1	2	4	4			No	5.11157	8		1	57	3	3			34	Tertiary
Male	No	No	No	No	Islamic	Senior Secondary	Fulltime	Yes	1.5 - 3 mil	No	0	34			Stage I	No		No	No	34	34.82				Married	No		2	Yes	No	No	2						No	0	7								34	Secondary
Male	No	Yes	Yes	Yes	Islamic	Senior Secondary	Fulltime	Yes	<1.5 mil	Yes	8.77481	26	8.7666	26	Stage III	Yes		No	Yes	24	34.8446				Not Married	2		3	No	No	No	1	2					No	8.77755	7								34	Secondary
Male	Yes	Yes	No	Yes	Islamic	Senior Secondary	Fulltime	Yes	1.5 - 3 mil	No	5.46475	29	5.34702	29	Stage III	Yes		No	Yes	34	34.8528				Married	Yes		4	No	No	No	17	18	18				No		7								34	Secondary
Female	No	No	No	No	Islamic	Senior Secondary	Fulltime	Yes	1.5 - 3 mil	No	1.93019	32	1.93019	32	Stage II	No		No	No	34	34.8966				Widowed	Yes		2	No	No	No	1						No	1.8809	6								34	Secondary
Male	Yes	No	No	Yes	Islamic	Senior Secondary	Part-time	Yes	1.5 - 3 mil	Yes	0.0109514	34	0.0027379	34	Stage III	Yes		No	No	34	34.9459	32	1	743	Married	No		2	Yes	No	Yes	17						Yes	0.0109514	8	0.0082136							34	Secondary
Male	Yes	No	No	Yes	Islamic	Senior Secondary	Fulltime	Yes	1.5 - 3 mil	Yes	5.15811	29	5.06502	29	Stage III	Yes	15	No	Yes	34	34.9569	20	1	705	Married	No		2	Yes	No	Yes	17						Yes	5.16632	8	0.0930869							34	Secondary
Male	Yes	No	Yes	Yes	Protestant	Senior Secondary	Part-time	Yes	1.5 - 3 mil		0.33128	34	0	34	Stage IV	Yes	180	No	No	35	34.976	25	1	887	Not Married	2			No	No	No							No	0.0602327	8	0.33128							34	Secondary
Female	No	No	No	No	Islamic	College	Fulltime	Yes	3 - 5mil	Yes	6.84736	28	6.84736	28	Stage III	Yes		No	No	34	34.987				Divorced	No		2	No	No	No	2						No	6.83368	7								34	Tertiary
Male	No	Yes	No	Yes	Islamic	Senior Secondary	Other	Yes	1.5 - 3 mil	No	4.75838	30	4.70363	30	Stage III	Yes	3	No	Yes	34	34.9925		2	573	Not Married	2		4	No	No	No	1	2	4				No	4.75291	7	0.054757							34	Secondary
Female	Yes	No	Yes	Yes	Islamic	Senior Secondary	Part-time	Yes	<1.5 mil	No	0.17796	34	0.117728	34	Stage III	Yes	71	No	No	35	35.0171	19	1	703	Married	Yes	1	2	No	No	No	16						No	0.161533	8	0.0602327							35	Secondary
Male	Yes	No	No	Yes	Islamic		Not Seeking	No		No	0.958248	34			Stage III	Yes		No	No	34	35.0226				Married	2		3	No	No	No							No	0.936345	7		1	7					35
Male	Yes	Yes	Yes	Yes		Senior Secondary	Part-time	Yes	1.5 - 3 mil		4.69815	30	4.63792	30	Stage III	Yes		No	Yes	35	35.0363				Not Married	2			No	No	No							No	4.63792	9								35	Secondary
Male	Yes	No	No	Yes	Protestant	College	Fulltime	Yes	3 - 5mil	Yes	3.01437	32	2.8501	32	Stage III	Yes		Yes	Yes	35	35.0582				Not Married	2		4	No	No	No	1	2	4				No	2.83368	10								35	Tertiary
Male	Yes	No	No	Yes	Protestant	Senior Secondary	Not Seeking	No			8.64066	26	5.92471	29	Stage III	Yes		No	Yes	35	35.0609				Not Married	2		3	No	No	No	2	4					No	6.02053	7								35	Secondary
Female	Yes	No	No	Yes	Islamic	Junior Secondary	Other	No	<1.5 mil	No	4.60233	30	3.74264	31	Stage III	Yes		No	No	34	35.0773				Married	Yes		4	No	No	No	1	2	4				No	3.67967	7								35	Secondary
Male	Yes	No	No	Yes	Buddhist	Senior Secondary	Fulltime	Yes		Yes	5.45106	29	5.43463	29	Stage III	Yes		No	No	34	35.0856				Married	Yes		4	Yes	No	Yes	17	18	18				Yes	5.43463	8		1	2					35	Secondary
Male	Yes	Yes	No	Yes	Buddhist	Senior Secondary	Fulltime	Yes	<1.5 mil	No	8.09035	26	8.04654	27	Stage III	Yes	65	No	No	35	35.0883	19	1	702	Married	No			No	No	No							No	8.08761	8	0.0438056							35	Secondary
Male	No	Yes	Yes	Yes	Islamic	Senior Secondary	Fulltime	Yes	1.5 - 3 mil	No	8.50924	26	8.50924	26	Stage III	Yes	13	No	Yes	34	35.0883	24	1	515	Married	Yes	1	3	Yes	No	Yes	17	18					Yes	3.50992	6	0							35	Secondary
Male	Yes	No	No	Yes	Islamic	Diploma	Fulltime	Yes	1.5 - 3 mil	Yes	3.72348	31	3.718	31	Stage IV	Yes		No	No	35	35.0883				Divorced	No		5	No	No	No	1	2	4	4			No	3.718	9								35	Tertiary
Male	No	No	No	No	Islamic	Senior Secondary	Fulltime	Yes	1.5 - 3 mil	No	1.58248	33	3.2909	31	Stage III	Yes		No	No	34	35.1102				Not Married	2		2	No	No	No	3						No	1.6564	6								35	Secondary
Male	No	Yes	No	Yes	Protestant	Senior Secondary	Fulltime	Yes	1.5 - 3 mil	No	4.3833	30	4.38056	30	Stage III	Yes		No	Yes	34	35.1266				Not Married	2		5	No	No	No	1	2	4	4			No	4.38056	7								35	Secondary
Male	Yes	Yes	No	Yes	Islamic	Diploma	Fulltime	Yes	1.5 - 3 mil	Yes	6.57632	28	6.51609	28	Stage III	Yes	26	No	Yes	35	35.1266		2	978	Not Married	2		4	No	No	No	1	2	3				No	6.59001	7	0.0602327							35	Tertiary
Male	No	Yes	No	Yes	Buddhist	Senior Secondary	Other	Yes	3 - 5mil	No	8.56126	26	8.56126	26	Stage III	Yes	154	No	Yes	35	35.1485	24	1	841	Married	Yes	1	2	Yes	Yes	Yes	17	18					Yes	8.56126	6	0							35	Secondary
Male	Yes	Yes	Yes	Yes	Protestant	Senior Secondary	Part-time	Yes	1.5 - 3 mil	No	0.561259	34			Stage II	No	66	No	Yes	35	35.1595	20	1	854	Married	Yes	1	3	No	No	No	17	18					No	0.561259	9								35	Secondary
Male	No	No	No	No	Islamic	Senior Secondary	Fulltime	Yes	1.5 - 3 mil	No	3.77002	31	3.27721	31	Stage IV	Yes		No	Yes	34	35.1896				Married	2		6	No	No	No	17	18	22	22	22		No	6.12731	7								35	Secondary
Male	Yes	Yes	No	Yes	Islamic	College	Fulltime	Yes	3 - 5mil	No	0.054757	35	0.0027379	35	Stage III	Yes	10	No	Yes	35	35.1978		2	840	Not Married	2		4	No	No	No	3	2	1				No	0.0465435	7	0.0520192							35	Tertiary
Male	Yes	No	No	Yes	Islamic	Diploma		Yes	1.5 - 3 mil	Yes	6.05065	29	6.05065	29	Stage III	Yes		No	Yes	34	35.2361				Married	Yes		3	No	No	No	16	18					No	5.98494	8								35	Tertiary
Male	Yes	No	No	Yes	Protestant	Senior Secondary	Disabled and Cannot Work	No		No	0.887064	34	0.887064	34	Stage IV	Yes		Yes	No	34	35.269				Married	Yes		4	No	No	No	17	18	18				No	0.889802	7								35	Secondary
Male	No	Yes	No	Yes	Islamic	Senior Secondary	Fulltime	Yes	3 - 5mil	Yes	7.40589	27	7.35113	27	Stage IV	Yes		Yes	Yes	34	35.3019				Not Married	2		3	No	No	No	1	2					No	5.05955	7								35	Secondary
Female	Yes	No	No	Yes	Islamic	Senior Secondary	Fulltime	Yes	1.5 - 3 mil	No	0.0383299	35	0.0383299	35	Stage III	Yes	128	No	No	34	35.3046	28	1	791	Married	No		2	No	No	No	16						No	0.287474	7	0							35	Secondary
Male	Yes	No	No	Yes	Other	Senior Secondary	Seeking Employment	No			4.58316	30	4.52293	30	Stage IV	Yes		No	No	35	35.3237				Not Married	2		6	No	No	No	1	2	3	3	3		No	4.52293									35	Secondary
Female					Islamic	Senior Secondary					3.80287	31	3.34839	31	Stage III	Yes		Yes		34	35.3374				Widowed	Yes		6	No	No	No	18	18					No	3.58385			2	3	4				35	Secondary
Female	Yes	No	No	Yes	Islamic	College	Part-time	Yes	1.5 - 3 mil	Yes	5.295	30	5.16085	30	Stage III	Yes		Yes	No	35	35.3621				Married	No		2	Yes	No	Yes	16						Yes	5.20739	7								35	Tertiary
Male	No	Yes	Yes	Yes	Islamic	Senior Secondary	Fulltime	Yes	1.5 - 3 mil	No	6.31622	29	6.30801	29	Stage III	Yes		No	Yes	34	35.373				Not Married	2		3	No	No	No	1	2					No	6.04791	6								35	Secondary
Male	Yes	No	No	Yes	Protestant	Senior Secondary	Seeking Employment	No		No	3.46338	31	3.35387	32	Stage III	Yes	54	Yes	Yes	35	35.4387	24	1	895	Married	Yes	1	3	No	No	No	17	18					No	3.35387	7	0.109514							35	Secondary
Male	No	No	No	No	Islamic	Senior Secondary	Fulltime	Yes	1.5 - 3 mil	No	0.251882	35	0	35	Stage III	Yes		No	Yes	35	35.447				Married	2		3	No	No	No	2						No	0.158795	7		6						35	Secondary
Male	Yes	No	No	Yes	Islamic	Senior Secondary	Fulltime	Yes	1.5 - 3 mil	No	6.84736	28	3.10198	32	Stage IV	Yes		No	Yes	35	35.4634				Married	No		4	No	No	No	17						No	1.89186	6		1	2					35	Secondary
Female	Yes	Yes	No	Yes	Islamic		Works at Home	No	<1.5 mil	No	5.67283	29	3.37577	32	Stage III	Yes	31	No	No	35	35.488	20	1	590		2			No	No	No							No	3.37577	8	2.29706							35
Female	Yes	Yes	No	Yes	Islamic	Senior Secondary	Part-time	Yes	1.5 - 3 mil	Yes	6.06982	29	6.06982	29	Stage III	Yes		No	No	35	35.5099				Married	No			No	No	No							No	6.19302	7								35	Secondary
Male	Yes	No	No	Yes	Protestant	Senior Secondary	Not Seeking	No		Yes	0.106776	35	0.106776	35	Stage IV	Yes		No	No	35	35.5236				Widowed	2		4	No	No	No	1	2	3				No	0.106776	5								35	Secondary
Male	No	No	No	No	Islamic	Senior Secondary	Fulltime	Yes	1.5 - 3 mil	No	1.4757	34	1.4757	34	Stage III	Yes		Yes	Yes	35	35.5373				Married	Yes		4	No	No	No	2	18	18				No		7								35	Secondary
Male	No	No	No	No	Islamic	Senior Secondary	Fulltime	Yes	<1.5 mil	Yes	5.03765	30	5.03765	30	Stage III	Yes		Yes	Yes	35	35.5483				Married	2		5	No	No	No	17						No	5.0486	6		2	1	4				35	Secondary
	Yes	Yes	Yes	Yes	Islamic	Senior Secondary	Not Seeking	No		No	4.14784	31	2.64203	32	Stage IV	Yes		No	No		35.5647				Divorced	Yes		3	No	No	No	1	2					No	4.43806	7								35	Secondary
Male	Yes	No	No	Yes	Islamic	Senior Secondary	Not Seeking	No		No	1.68378	33	0.824093	34	Stage IV	Yes		No	No	34	35.6003				Not Married	No		4	No	No	No	1	2	4				No	1.52772	8								35	Secondary
Male	No	Yes	No	Yes	Islamic	Senior Secondary	Fulltime	Yes	1.5 - 3 mil	No	5.43737	30	4.75838	30	Stage IV	Yes	48	No	Yes	35	35.6112		2	790	Not Married	2		3	No	No	No	3	2					No	4.77755	6	0.678987							35	Secondary
Male	No	Yes	Yes	Yes	Protestant	Primary	Other	Yes	5 - 10 mil	No	2.69405	32	2.98426	32	Stage III	Yes	113	No	No	25	35.6112	22	1	579	Married	No		2	Yes	No	Yes	17						Yes	2.95688	7	-0.290212							35	Primary
Female	Yes	No	No	Yes	Islamic	Senior Secondary	Other	No	<1.5 mil	No	2.81451	32			Stage II	No		No	No	35	35.6222				Married	No		2	No	No	No	1						No	0.320329	8								35	Secondary
Male	Yes	No	No	Yes	Protestant	College	Part-time	Yes	1.5 - 3 mil	Yes	5.56058	30	5.56058	30	Stage III	Yes		No	Yes	35	35.6413				Not Married	No		1	No	No	No							No	5.8152	8								35	Tertiary
Male	Yes	No	No	Yes	Protestant	Senior Secondary	Fulltime	Yes	<1.5 mil	No	2.34086	33	2.34086	33	Stage III	Yes		No	Yes	36	35.6523				Married	No		2	Yes	No	Yes	16						Yes	0.870637	10								35	Secondary
Male	Yes	Yes	Yes	Yes	Protestant	Senior Secondary	Fulltime	Yes	3 - 5mil	Yes	4.09582	31	3.718	31	Stage IV	Yes	23	No	Yes	35	35.6523		2	547	Married	Yes		3	No	No	No	2	18					No	3.72348	10	0.377823							35	Secondary
Male	No	No	No	No	Islamic	Senior Secondary	Fulltime	Yes	1.5 - 3 mil	Yes	7.30185	28	7.30185	28	Stage III	Yes		Yes	Yes	36	35.6934				Married	2		5	No	No	No	17	18					No	7.32923	6		1	2					35	Secondary
Male	Yes	No	No	Yes	Buddhist	Primary	Fulltime	Yes	3 - 5mil	Yes	0.0520192	35			Stage III	Yes		No	Yes	35	35.7016				Not Married	No		2	No	No	No	3						No	0	2								35	Primary
Female	Yes	No	No	Yes	Buddhist	College	Fulltime	Yes	1.5 - 3 mil	Yes	6.05339	29	5.4976	30	Stage II	No	194	No	No	35	35.7043	20	1	759	Married	Yes	2	2	Yes	No	Yes	16						Yes	6.03148	8	0.555784							35	Tertiary
Male	No	No	No	No	Protestant	Senior Secondary	Fulltime	Yes	1.5 - 3 mil	Yes	6.69131	29	6.68036	29	Stage III	Yes		Yes	Yes	35	35.7262				Not Married	2		5	No	No	No	1	2	4			21	No	6.7269	7								35	Secondary
Female	Yes	No	Yes	Yes	Islamic	Senior Secondary	Part-time	Yes	<1.5 mil	No	6.68036	29	4.67077	31	Stage IV	Yes		No	No	36	35.7289				Married	Yes		3	Yes	No	Yes	16	18					No	5.70294	9								35	Secondary
	No	No	No	No	Protestant	Primary		Yes	3 - 5mil	No	7.01164	28	3.89049	31	Stage III	Yes		No	No	35	35.7372				Not Married	2		2	No	No	No	3						No	3.89049	6								35	Primary
Male	Yes	Yes	Yes	Yes	Protestant	Senior Secondary	Part-time	Yes	1.5 - 3 mil		6.08077	29	5.11704	30	Stage III	Yes		No	No	36	35.7591				Not Married	2			No	No	No							No	5.11704	9								35	Secondary
Male	Yes	Yes	Yes	Yes	Islamic	Senior Secondary	Part-time	Yes	1.5 - 3 mil		5.47296	30	5.40178	30	Stage IV	Yes		No	Yes	36	35.8166				Not Married	2			No	No	No							No	4.87337	9								35	Secondary
Male	No	No	No	No	Islamic	Diploma	Fulltime	Yes	1.5 - 3 mil	No	5.98494	29	5.96578	29	Stage III	Yes	75	No	Yes	35	35.8439	25	1	599	Married	2		3	No	No	No	1	2					No	5.9822	7	0.019165							35	Tertiary
Female	Yes	Yes	No	Yes	Islamic	Senior Secondary	Part-time	Yes	1.5 - 3 mil	Yes	2.97057	32	2.95414	32	Stage III	Yes		No	No	35	35.8522				Married	Yes		3	Yes	No	Yes	16	18					Yes	2.93498	8								35	Secondary
Male	Yes	No	No	Yes	Islamic	Senior Secondary	Part-time	Yes	1.5 - 3 mil	No	1.44011	34	1.34702	34	Stage III	Yes		No	No	36	35.8658				Married	Yes		7	No	No	No	17	18					No		8		4	4					35	Secondary
Male	No	No	No	No	Islamic	Senior Secondary					5.92197	30	5.83162	30	Stage III	Yes		No	No	30	35.9233				Not Married	Yes			No	No	No							No	5.92471	6								35	Secondary
Male	No	No	No	No	Islamic	Senior Secondary	Fulltime	Yes	1.5 - 3 mil	No	5.66461	30	5.66461	30	Stage III	Yes	7	Yes	No	35	35.9973	20	1	580	Divorced	No		3	No	No	No	3	2					No	5.65914	7	0							35	Secondary
Male	No	No	No	No	Islamic	Senior Secondary	Fulltime	Yes	1.5 - 3 mil	No	9.00753	27	5.79329	30	Stage III	Yes	2	No	Yes	35	36.0274	22	1	892	Not Married	2		3	No	No	No	1	2					No	6.01232	6	3.21424							36	Secondary
Female	Yes	Yes	No	Yes	Protestant	Senior Secondary	Works at Home	No		Yes	6.1191	29	6.1191	29	Stage IV	Yes	230	No	No	35	36.0301	23	1	975	Married	No		2	Yes	No	Yes	16						Yes	6.07529	6	0							36	Secondary
Male	Yes	No	No	Yes	Protestant	Senior Secondary	Fulltime	Yes	5 - 10 mil	Yes	2.49144	33	1.63723	34	Stage IV	Yes		No	No	36	36.0301				Married	No		4	No	No	No	17						No	2.44216	8		14	15					36	Secondary
Male	Yes	No	No	Yes	Islamic	Senior Secondary	Fulltime	Yes	3 - 5mil	No	0	36	0	36	Stage III	Yes		No	No	36	36.0602	24	1	735	Divorced	2		2	No	No	No	17						No	0.0027379	6	0							36	Secondary
Male	No	No	Yes	Yes	Islamic	Senior Secondary	Fulltime	Yes	1.5 - 3 mil	Yes	4.22177	31	4.21629	31	Stage III	Yes		No	Yes	36	36.0986				Not Married	2		4	No	No	No	1	2	4				No	4.21629	7								36	Secondary
Male	Yes	No	No	Yes	Islamic	Diploma	Part-time	Yes	5 - 10 mil	Yes	1.25941	34	1.18001	34				Yes	Yes	36	36.1396				Not Married	2		3	No	No	No	1	2					No	1.26763	10								36	Tertiary
Male	No	No	Yes	Yes	Islamic	Senior Secondary	Fulltime	Yes	1.5 - 3 mil	No	4.06571	32	4.06297	32	Stage III	Yes		Yes	Yes	36	36.1999				Married	No		4	No	No	No	17						No	4.06297	7		1	2					36	Secondary
Male	Yes	Yes	No	Yes		Senior Secondary	Part-time	Yes	1.5 - 3 mil	No	0.15332	36			Stage II	No	238	No	No	36	36.2382	21	1	737	Not Married	No		3	No	No	No	3	2					No	0.0629706	6								36	Secondary
Male	Yes	No	No	Yes	Islamic	Senior Secondary		Yes	1.5 - 3 mil	No	7.9781	28	7.9781	28	Stage III	Yes		No	Yes	36	36.2546				Married	No		4	No	No	No	17						No	7.9781	6		1	2					36	Secondary
Male	Yes	Yes	Yes	Yes	Buddhist	Senior Secondary	Part-time	Yes	1.5 - 3 mil	No	1.57974	34	1.35524	34	Stage IV	Yes		No	No	36	36.2574				Married	2		2	No	No	No	17						No	1.60438	9								36	Secondary
Male	No	No	No	No	Islamic	Senior Secondary	Fulltime	Yes	1.5 - 3 mil	Yes	5.95756	30	5.859	30	Stage III	Yes		No	No	36	36.3203				Divorced	Yes		5	No	No	No	18						No	5.97399	7		1	2	3				36	Secondary
Male	Yes	No	No	Yes	Protestant	College	Fulltime	Yes	5 - 10 mil	Yes	0.807666	35	0.807666	35	Stage IV	Yes		No	No	36	36.345				Not Married	No		2	No	No	No	1						No	0.769336	6								36	Tertiary
	Yes	Yes	Yes	Yes	Islamic	Senior Secondary	Other	Yes	3 - 5mil	Yes	5.22929	31	0.410678	35	Stage III	Yes		No	Yes	36	36.3669				Not Married	2			No	No	No							No	4.56126	7								36	Secondary
Male	Yes	Yes	No	Yes	Protestant	College	Other	Yes	1.5 - 3 mil	No	2.62012	33	2.58727	33	Stage III	Yes	87	No	Yes	35	36.4025	20	1	734	Married	Yes	1	3	No	No	No	17	18					No	2.58727	6	0.0328542							36	Tertiary
Male	No	Yes	No	Yes	Islamic	Senior Secondary	Fulltime	Yes	1.5 - 3 mil	No	7.09103	29	1.38261	35	Stage III	Yes	675	No	Yes	35	36.4216	24	1	839	Married	Yes	1	3	Yes	No	Yes	17	18					Yes	5.61533	7	5.70842							36	Secondary
Male	Yes	No	No	Yes	Islamic	Senior Secondary	Part-time	Yes	<1.5 mil	No	4.3258	32	4.25188	32	Stage III	Yes		No	Yes	36	36.4381				Not Married	2			No	No	No							No	4.3258	8								36	Secondary
Male	Yes	No	No	Yes	Protestant	College	Fulltime	Yes	5 - 10 mil	Yes	5.85626	30	5.85353	30	Stage III	Yes		No	No	36	36.4682				Married	Yes		5	Yes	No	Yes	17	18	18				Yes	5.88912	8		10						36	Tertiary
Male	No	Yes	No	Yes	Catholic	Junior Secondary	Not Seeking	No		No	5.42642	31	3.98083	32	Stage III	Yes		No	Yes	39	36.4873				Not Married	2		3	No	No	No	1	2					No	3.98083	7								36	Secondary
Male	Yes	No	No	Yes	Protestant	Senior Secondary	Fulltime	Yes	1.5 - 3 mil	Yes	7.17591	29	7.08829	29	Stage III	Yes		No	Yes	36	36.4956				Married	No		2	No	No	No	2						No	7.12663	8								36	Secondary
Male	No	Yes	No	Yes	Islamic	Senior Secondary	Other	Yes	1.5 - 3 mil	No	6.53799	29	6.53251	29	Stage III	Yes	51	Yes	Yes	36	36.5202	21	1	835	Not Married	No		3	No	No	No	1	2					No	6.53799	6	0.0054757							36	Secondary
Female	No	Yes	No	Yes	Islamic	Senior Secondary	Fulltime	Yes	1.5 - 3 mil	No	7.09103	29	4.09035	32	Stage IV	Yes	147	No	No	36	36.5284	24	1	794	Divorced	2		3	No	No	No	18						No		7	3.00068	2						36	Secondary
Female	No	No	No	No	Islamic	Senior Secondary	Works at Home	No		No	2.37645	34	2.36824	34	Stage IV	Yes	6	No	No	36	36.5284	24	1	527	Married	Yes	1	3	Yes	No	Yes	16	18					No	2.36824	7	0.0082136							36	Secondary
Male	No	No	No	No	Catholic	Senior Secondary	Fulltime	Yes	<1.5 mil	No	3.11841	33			Stage II	No	3	No	No	36	36.5311	16	1	587	Married	Yes	1		No	No	No							No	3.10746	8								36	Secondary
Male	Yes	Yes	Yes	Yes	Islamic	Senior Secondary	Part-time	Yes	1.5 - 3 mil	No	2.57906	33			Stage II	No	56	No	No	37	36.5558	24	1	853	Married	2			No	No	No							No	2.55989	9								36	Secondary
Male	No	No	No	No	Islamic	Diploma	Fulltime	Yes			5.07324	31	5.05133	31	Stage IV	Yes		Yes	Yes	36	36.5832				Widowed	No		3	No	No	No	1	2					No	5.05133	6								36	Tertiary
Male	Yes	No	No	Yes	Buddhist	Senior Secondary	Fulltime	Yes	1.5 - 3 mil	Yes	0.977413	35	0.963723	35	Stage III	Yes		No	No	36	36.5969				Married	Yes		4	No	No	No	2	18	18				No	0.969199	8								36	Secondary
Female	No	Yes	No	Yes	Islamic	Junior Secondary	Disabled and Cannot Work	No		No	2.06982	34	2.08624	34	Stage IV	Yes		No	No	36	36.6379				Widowed	Yes		3	No	No	No	18						No	2.08624	7		3						36	Secondary
Male	No	No	No	No	Islamic	College	Fulltime	Yes	1.5 - 3 mil	Yes	6.16016	30	6.09719	30	Stage III	Yes		No	Yes	37	36.7009				Married	Yes		5	No	No	No	17	18					No	6.13279	7		1	2					36	Tertiary
Female	Yes	Yes	Yes	Yes	Islamic	Senior Secondary	Part-time	Yes	1.5 - 3 mil	No	6.37645	30	3.25804	33	Stage III	Yes		No	No	36	36.7201				Married	Yes		3	No	No	No	1	18					No	3.25804	9								36	Secondary
Female	Yes	No	No	Yes	Islamic	Senior Secondary	Not Seeking	Yes	3 - 5mil	Yes	5.75496	30	5.75496	30	Stage III	Yes		No	No	36	36.7255				Married	Yes		3	Yes	Yes	Yes	16	18					Yes	5.75496	7								36	Secondary
Male	Yes	No	No	Yes	Catholic	College	Part-time	Yes	1.5 - 3 mil	Yes	1.42368	35	1.35797	35	Stage III	Yes		No	No	35	36.7474				Not Married	2			No	No	No							No	1.35797	8								36	Tertiary
Male	Yes	No	No	Yes	Catholic	Senior Secondary	Part-time	Yes	3 - 5mil	Yes	0.377823	36	0.375086	36	Stage IV	Yes		No	No	36	36.7557				Not Married	2			No	No	No							No	0.375086	9								36	Secondary
Male	No	No	No	No	Islamic	Junior Secondary	Fulltime	Yes	1.5 - 3 mil	No	7.71526	29	7.70157	29	Stage III	Yes	16	Yes	Yes	36	36.8569	23	1	536	Widowed	Yes	1	2	Yes	Yes	No	18						No	7.66598	6	0.0136893							36	Secondary
Female	Yes	No	No	Yes	Islamic	Senior Secondary	Other	No	<1.5 mil	No	0.492813	36	0	36	Stage III	Yes		No	No	36	36.8953				Widowed	No			No	No	No							No	0.158795	7								36	Secondary
Male	Yes	Yes	Yes	Yes	Protestant	Senior Secondary	Part-time	Yes	1.5 - 3 mil	No	2.47228	34	2.47228	34	Stage III	Yes		No	No	36	36.9227				Married	2			No	No	No							No	2.47228	9								36	Secondary
Male	No	Yes	No	Yes	Protestant	Senior Secondary	Fulltime	Yes	3 - 5mil	Yes	6.03148	30			Stage II	No		No	No	36	36.9418				Married	Yes		3	No	No	No	2	18					No	4.12868	6								36	Secondary
Male	Yes	Yes	Yes	Yes	Islamic	Senior Secondary	Part-time	Yes	1.5 - 3 mil	No	5.15264	31	5.15264	31	Stage III	Yes	35	No	Yes	37	36.9692			761	Married	2			No	No	No							No	5.15264	9	0							36	Secondary
Male	Yes	Yes	No	Yes	Islamic	Senior Secondary	Fulltime	Yes	1.5 - 3 mil	No	1.93566	35	2.43121	34	Stage III	Yes	93	Yes	Yes	34	37.0075	24	1	813	Not Married	2		4	No	No	No	1	2	4				No	1.99589	7	-0.495551							37	Secondary
Male	No	No	No	No	Islamic	Senior Secondary	Fulltime	Yes	<1.5 mil	Yes	8.03559	29	8.01643	29	Stage III	Yes		No	Yes	37	37.0541				Not Married	2		3	No	No	No	1	2					No	8.01643	6								37	Secondary
Male	Yes	No	No	Yes	Islamic	Junior Secondary	Fulltime	Yes	1.5 - 3 mil	No	0.15332	36	0.15332	36	Stage III	Yes		No	No	36	37.0814				Widowed	Yes		3	No	No	No	3						No	0.15332	6		4						37	Secondary
Male	Yes	No	No	Yes	Islamic	Senior Secondary	Other	No		No	6.0616	31	6.02327	31	Stage III	Yes		No	Yes	37	37.0869				Married	Yes		5	No	No	No	16	18	18	18			No	5.98768	10								37	Secondary
Female	No	No	No	No	Islamic	Senior Secondary	Other	No	<1.5 mil	No	5.79056	31	5.1143	32	Stage III	Yes		No	No	35	37.1335				Married	No		2	No	No	No	16						No	5.76591	7								37	Secondary
Male	Yes	No	No	Yes	Islamic	Diploma	Fulltime	Yes	1.5 - 3 mil	Yes	0.709103	36	0.709103	36	Stage III	Yes		No	No	37	37.139				Not Married	2		4	No	No	No	1	2	4				No	0.70089	7								37	Tertiary
Male	Yes	Yes	No	Yes	Islamic	Senior Secondary	Fulltime	Yes	1.5 - 3 mil	No	8.12594	29			Stage II	No		No	Yes	36	37.1444				Married	Yes		3	No	No	No	2	18					No	1.35524	7								37	Secondary
Female	No	No	No	No	Protestant	Senior Secondary	Works at Home	No	<1.5 mil	No	3.33196	33			Stage II	No	102	No	No	36	37.1773	24	1	838	Divorced	No		3	No	No	No	2	1					No	3.3128	6								37	Secondary
Female	Yes	No	No	Yes	Islamic	Senior Secondary	Not Seeking	No		Yes	0.147844	37	0.125941	37	Stage III	Yes		No	No	37	37.2758				Widowed	2		5	No	No	No	18						No	0.125941	8		1	2	4				37	Secondary
Male	Yes	No	No	Yes	Protestant		Fulltime	Yes	5 - 10 mil	Yes	1.88364	35	1.88364	35	Stage IV	Yes		No	No	37	37.3251				Not Married	2		4	No	No	No	1	2	4				No	1.86448	9								37
Male	Yes	No	No	Yes	Protestant	Senior Secondary	Other	Yes	3 - 5mil	Yes	6.23409	31	6.23409	31	Stage II	No		No	No	37	37.4182				Not Married	No		3	No	No	No	4	4					No	5.54962	8								37	Secondary
Male	No	No	No	No	Islamic	Senior Secondary	Other	Yes	3 - 5mil	No	8.92813	28	8.92813	28	Stage III	Yes	314	No	No	36	37.4949	21	1	870	Divorced	Yes	1	2	No	No	No	3						No	8.91992	7	0							37	Secondary
Male	Yes	Yes	No	Yes	Protestant	Senior Secondary	Part-time	Yes	<1.5 mil	No	6.23409	31	6.17112	31	Stage III	Yes	80	No	No	37	37.5058	20	1	756	Not Married	No			No	No	No							No	6.63107	9	0.0629706							37	Secondary
	Yes	Yes	Yes	Yes	Islamic	College	Other	Yes	1.5 - 3 mil	Yes	6.36003	31	6.36003	31	Stage III	Yes		No	Yes	37	37.5195				Married	2			No	No	No							No	3.32375	10								37	Tertiary
Male	Yes	Yes	Yes	Yes	Protestant	Senior Secondary	Other	Yes	3 - 5mil	Yes	0.651609	36	0.651609	36	Stage IV	Yes		No	Yes	37	37.5524				Not Married	2			No	No	No							No	0.651609	7								37	Secondary
Male	No	No	No	No	Islamic	Junior Secondary	Seeking Employment	No		No	0.605065	36	1.34155	36	Stage III	Yes	74	Yes	Yes	36	37.5606	25	1	517	Married	No		2	No	No	No	17						No	0.591376	7	-0.736482							37	Secondary
Female	No	No	No	No	Islamic	College	Fulltime	Yes	3 - 5mil	Yes	6.58727	31	5.99589	31	Stage III	Yes		Yes	Yes	36	37.5989				Married	No		2	No	No	No	1						No	6.58727	7								37	Tertiary
Male	No	Yes	No	Yes	Islamic	Senior Secondary	Fulltime	Yes	3 - 5mil	Yes	4.73922	32	4.73922	32	Stage II	No		No	Yes	37	37.6181				Married	No		2	No	No	No	2						No	4.73922	7								37	Secondary
Male	No	No	No	No		Senior Secondary	Fulltime	Yes	1.5 - 3 mil	No	8.67077	29	8.60233	29	Stage IV	Yes	5	No	Yes	37	37.6783	24	1	513	Married	Yes	1		Yes	No	Yes	17	3					Yes	0.167009	6	0.0684463							37	Secondary
Female	No	No	No	No	Islamic	Senior Secondary	Seeking Employment	No		No	0.019165	37			Stage II	No	181	No	No	37	37.7249	28	1	509	Married	No		2	No	No	No	16						No	0.0301164	6								37	Secondary
Male	No	No	No	No	Islamic	Senior Secondary	Fulltime	Yes		No	6.987	30	6.987	30	Stage III	Yes	119	No	Yes	38	37.7358	21	1	522	Not Married	2		2	No	No	No	4						No	6.98973	7	0							37	Secondary
Male	Yes	No	No	Yes	Islamic	Primary	Fulltime	Yes	<1.5 mil	No	4.62423	33	4.53388	33	Stage IV	Yes		Yes	Yes	36	37.7878				Married	Yes		4	No	No	No	16	18	18				No	4.64066	10								37	Primary
Male	Yes	Yes	Yes	Yes	Islamic	Senior Secondary		Yes	1.5 - 3 mil	No	1.39904	36	1.38535	36	Stage III	Yes	30	No	No	36	37.796	22	1	801	Married	No		2	No	No	No	17						No	1.38535	6	0.0136893							37	Secondary
Male	Yes	No	No	Yes	Islamic	Senior Secondary	Fulltime	Yes	<1.5 mil	No	4.49008	33	4.48734	33	Stage III	Yes		No	Yes	38	37.8179				Not Married	Yes		5	No	No	No	17	18	18	18			No	4.48734	7		1	4					37	Secondary
Female	Yes	No	No	Yes	Islamic	Senior Secondary	Works at Home	No		No	0.73922	37			Stage II	No		No	No	37	37.8289				Married	Yes		3	Yes	No	Yes	16	18					Yes	0.681725	7								37	Secondary
Male	No	Yes	No	Yes	Protestant	College	Fulltime	Yes	1.5 - 3 mil	No	1.81519	36	1.81246	36	Stage IV	Yes	26	No	No	38	37.8453	21	1	749	Not Married	2		2	No	No	No	3						No	1.60438	6	0.0027379							37	Tertiary
Male	No	Yes	Yes	Yes	Islamic	Senior Secondary	Part-time	Yes	<1.5 mil	Yes	7.19507	30	7.19507	30	Stage III	Yes		Yes	Yes	38	37.8672				Married	Yes		5	Yes	No	Yes	17	18					No	6.91855	6		1	3					37	Secondary
Male	No	No	No	No	Islamic	Senior Secondary	Fulltime	Yes	1.5 - 3 mil	No	5.18549	32	5.01848	32	Stage III	Yes		No	Yes	37	37.8836				Married	Yes		4	No	No	No	17	18	18				No	5.10062	7								37	Secondary
Male	No	No	No	No	Islamic	College	Fulltime	Yes	3 - 5mil	No	4.44627	33	4.33402	33	Stage IV	Yes		No	No	36	37.9521				Not Married	2		3	No	No	No	1	2					No	4.33128	6								37	Tertiary
Male	No	No	No	No	Protestant	Senior Secondary	Fulltime	Yes	3 - 5mil	Yes	5.86721	32	5.86721	32	Stage IV	Yes		No	Yes	37	37.9603				Not Married	2		2	No	No	No	1						No	5.859	7								37	Secondary
Male	Yes	No	No	Yes	Protestant	Senior Secondary	Part-time	Yes	1.5 - 3 mil	Yes	5.58248	32	5.56605	32	Stage IV	Yes		No	Yes	36	37.9822				Married	Yes		3	No	No	No	17	18					No	1.0486	9								37	Secondary
Female	Yes	No	No	Yes	Islamic	Senior Secondary	Other	No		Yes	4.69541	33	4.69541	33	Stage IV	Yes		No	No	36	38.0205				Married	Yes		3	Yes	No	Yes	16	18					Yes	4.58042	7								38	Secondary
Male	Yes	No	No	Yes	Catholic	Senior Secondary	Part-time	Yes	3 - 5mil	Yes	1.75222	36	1.74675	36	Stage III	Yes		No	No	37	38.0342				Divorced	Yes		2	Yes	Yes	No	18						No	1.74675	8								38	Secondary
Female	Yes	No	No	Yes	Islamic	Senior Secondary	Works at Home	No	<1.5 mil	No	3.34565	34	3.31006	34				No	No	38	38.0397				Married	Yes		2	No	No	No	18						No	3.34839	8								38	Secondary
Male	Yes	Yes	Yes	Yes	Islamic	College	Not Seeking	No		No	3.53457	34	3.52361	34	Stage IV	Yes		Yes	No	37	38.0945				Not Married	2		2	No	No	No	3						No	3.54826	7								38	Tertiary
Male	No	Yes	No	Yes	Islamic	Senior Secondary	Fulltime	Yes	1.5 - 3 mil	No	1.06502	37	0.969199	37	Stage III	Yes		No	No	40	38.0972				Married	Yes		3	No	No	No	17	18					No	1.04586	6								38	Secondary
Male	Yes	Yes	Yes	Yes	Islamic	Senior Secondary	Part-time	Yes		Yes	0.566735	37	0.563997	37	Stage III	Yes		No	Yes	38	38.1136				Not Married	2			No	No	No							No	0.5859	9								38	Secondary
Male		No	No		Protestant	Senior Secondary	Seeking Employment	No		No	8.08213	30	8.05202	30	Stage III	Yes		No		38	38.1136				Not Married	No		2	No	No	No	1						No	8.09856	7								38	Secondary
Female	Yes	No	No	Yes	Islamic	College	Works at Home	No		Yes	3.90691	34			Stage II	No			Yes	39	38.1246				Married	Yes			No	No	No							No	3.31006	7								38	Tertiary
Male	Yes	No	No	Yes	Protestant	Senior Secondary	Fulltime	Yes	1.5 - 3 mil	No	2.76249	35	2.73238	35	Stage III	Yes		No	No	28	38.1656					2		2	No	No	No	4						No	2.74333	7								38	Secondary
Male	Yes	Yes	No	Yes	Catholic	Senior Secondary	Fulltime	Yes	5 - 10 mil	Yes	4.57221	33	4.54209	33	Stage III	Yes		No	No	38	38.1875				Not Married	No		3	No	No	No	1	2					No	4.56947	8								38	Secondary
Male	Yes	No	No	Yes	Protestant	Senior Secondary	Fulltime	Yes	1.5 - 3 mil	No	3.92882	34	3.86858	34	Stage III	Yes		No	Yes	39	38.193				Married	Yes		4	No	No	No	2	18	18				No	3.86858	6								38	Secondary
Male	No	No	No	No	Islamic	Junior Secondary	Fulltime	Yes	1.5 - 3 mil	No	3.27721	34	3.27721	34	Stage III	Yes		No	No	37	38.256				Not Married	2		2	No	No	No	3						No	3.27173	7								38	Secondary
Male	Yes	Yes	Yes	Yes	Catholic	Diploma	Fulltime	Yes	<1.5 mil	No	4.57769	33	4.49008	33	Stage III	Yes		No	No	39	38.3573				Married	No		4	Yes	No	Yes	17						Yes	4.46544	9		3	3					38	Tertiary
Male	Yes	No	No	Yes	Catholic	College	Part-time	Yes	<1.5 mil	No	4.44353	33	4.43532	33	Stage III	Yes		Yes	Yes	38	38.3956				Married	Yes		3	No	No	No	17	18					No	4.43532	7								38	Tertiary
Male	Yes	Yes	No	Yes	Buddhist	Senior Secondary	Other	Yes	3 - 5mil	Yes	2.13552	36	2.13552	36	Stage IV	Yes		No	No	38	38.4038				Married	Yes		3	No	No	No	2	18					No	2.13552	7								38	Secondary
Male	Yes	Yes	Yes	Yes	Catholic	Senior Secondary	Part-time	Yes	1.5 - 3 mil	No	6.99521	31	6.99521	31	Stage III	Yes	55	No	No	38	38.475	24	1	900	Married	No			No	No	No							No	6.97878	9	0							38	Secondary
Female	Yes	No	Yes	Yes	Islamic	Junior Secondary	Fulltime	Yes	1.5 - 3 mil	No	0.506502	37			Stage I	No		No	No	38	38.4997				Divorced	2			No	No	No							No	0	6								38	Secondary
Male	Yes	Yes	Yes	Yes	Protestant	Senior Secondary	Part-time	Yes	1.5 - 3 mil	No	3.26899	35	3.09651	35	Stage III	Yes	10	No	No	38	38.5024	24	1	899	Married	No			No	No	No							No	3.09103	9	0.172485							38	Secondary
	No	Yes	Yes	Yes	Islamic	Senior Secondary	Fulltime	Yes	1.5 - 3 mil	No	4.75838	33	4.75838	33	Stage III	Yes	10	No	Yes	38	38.5298	24	1	713	Married	Yes	2	4	Yes	Yes	Yes	17	18	18				Yes	4.72827		0							38	Secondary
Male	Yes	No	No	Yes	Islamic	Junior Secondary	Fulltime	Yes	1.5 - 3 mil	No	0.0164271	38	0.0136893	38	Stage III	Yes		No	No	38	38.5407				Married	Yes		4	Yes	No	No	2	18	18				No	0.019165	7								38	Secondary
Male	Yes	No	No	Yes	Protestant	Diploma	Fulltime	Yes	5 - 10 mil	Yes	0.199863	38			Stage I	No	306	Yes	No	38	38.5681	25	1	789	Not Married	No			No	No	No							No		8								38	Tertiary
Female	No	No	No	No	Protestant	Junior Secondary	Works at Home	No		No	7.04175	31	6.63381	31	Stage IV	Yes		No	No	39	38.5955				Widowed	2		3	No	No	No	4	12					No	6.57632	6		4	10					38	Secondary
Male					Buddhist	Senior Secondary					0.273785	38	0.262834	38	Stage III	Yes		No		38	38.6475				Married	No			No	No	No							No	1.27036									38	Secondary
Male	Yes	No	No	Yes	Buddhist	Diploma	Fulltime	Yes	3 - 5mil	Yes	5.74127	32	5.42368	33	Stage IV	Yes		No	No	30	38.705				Married	No		2	No	No	No	2						No	5.36893	7								38	Tertiary
Male	Yes	No	No	Yes	Protestant	Senior Secondary	Not Seeking	No		No	1.40452	37	1.15264	37	Stage III	Yes		No	No	39	38.7461				Not Married	2		4	No	No	No	1	2	3				No	1.41547	7								38	Secondary
Male	Yes	No	No	Yes	Protestant	Senior Secondary	Other	No	<1.5 mil	No	4.80493	33	4.80493	33	Stage III	Yes		No	Yes	39	38.7515				Married	No		2	No	No	No	17						No	2.27789	7								38	Secondary
Male	Yes	Yes	No	Yes	Islamic	Senior Secondary	Fulltime	Yes	1.5 - 3 mil	Yes	4.67077	34	4.67077	34	Stage III	Yes		No	Yes	39	38.8912				Married	Yes		3	Yes	No	Yes	17	18					Yes	4.3833	7								38	Secondary
Male	Yes	No	No	Yes	Islamic	Senior Secondary	Not Seeking	No		No	7.9206	31	7.82204	31	Stage III	Yes		No	Yes	38	38.9213				Not Married	No			No	No	No							No	7.9206	8								38	Secondary
Male	Yes	No	No	Yes	Protestant	Senior Secondary	Part-time	Yes	1.5 - 3 mil	No	6.05065	32	6.05065	32	Stage II	No		No	Yes	39	38.9322				Married	No		2	No	No	No	1						No	6.05613	9								38	Secondary
Male	Yes	Yes	No	Yes	Islamic	Senior Secondary	Seeking Employment	No		No	6.53799	32	6.53799	32	Stage III	Yes	33	No	Yes	38	38.9624	22	1	832	Divorced	2	2	3	No	No	No	1	2					No	6.54346	6	0	1	2					38	Secondary
Male	Yes	Yes	Yes	Yes	Buddhist	Senior Secondary	Part-time	Yes	1.5 - 3 mil		7.16496	31	7.15948	31	Stage III	Yes	10	No	No	39	38.9651	29	1	827	Divorced	2			No	No	No							No	41.9658	9	0.0054757							38	Secondary
Male	Yes	No	No	Yes	Islamic	Senior Secondary	Fulltime	Yes	1.5 - 3 mil	No			1.2731	37	Stage III	Yes		No	Yes	39	39.0719				Not Married	No		1	No	No	No							No	0.0766598	7								39	Secondary
Female	Yes	No	No	Yes	Islamic	Primary	Works at Home	No	<1.5 mil	No	5.56058	33	5.54141	33	Stage III	Yes	76	No	No	39	39.0719	20	1	556	Widowed	2			No	No	No							No	5.57426	8	0.019165							39	Primary
Male	No	Yes	Yes	Yes	Islamic	Senior Secondary	Fulltime	Yes	1.5 - 3 mil	No	1.77413	37	1.77413	37	Stage III	Yes	31	Yes	Yes	37	39.0883		2	593	Not Married	2		2	No	No	No	4						No	2.36277	7	0							39	Secondary
Male	Yes	No	No	Yes	Buddhist	Senior Secondary	Other	Yes	1.5 - 3 mil	No	1.27584	37	0.673511	38	Stage III	Yes		No	No	38	39.1431				Married	2		2	No	No	No	2						No	0.613279	7								39	Secondary
Male	Yes	Yes	No	Yes	Protestant	Senior Secondary	Fulltime	Yes	3 - 5mil	Yes	5.46201	33			Stage II	No	12	No	No	39	39.1704	21	1	716	Married	Yes	1	3	No	No	No	17	18					No	5.38262	6								39	Secondary
Male	Yes	Yes	Yes	Yes	Protestant	Senior Secondary	Part-time	Yes	1.5 - 3 mil	No	4.45996	34	4.45996	34	Stage IV	Yes	52	No	No	39	39.1704	26	1	711	Married	No			No	No	No							No	4.53388	9	0							39	Secondary
Female	Yes	No	No	Yes	Islamic	Senior Secondary	Works at Home	No	<1.5 mil	No	3.60301	35	6.69131	32	Stage III	Yes		No	No	39	39.1896				Married	Yes			No	No	No							No	6.81451	8								39	Secondary
Male	Yes	No	No	Yes	Protestant	College	Part-time	Yes	1.5 - 3 mil	Yes	1.96578	37	1.9384	37	Stage III	Yes		No	No	39	39.1978				Married	2		2	No	No	No	17						No	1.9384	9								39	Tertiary
Male	Yes	Yes	No	Yes	Protestant	Senior Secondary	Other	Yes	3 - 5mil	Yes	4.48734	34	4.4627	34	Stage III	Yes		No	Yes	39	39.2498				Married	Yes		4	No	No	No	17	18	18				No	4.4627	6								39	Secondary
Male	No	No	No	No	Islamic	Senior Secondary	Fulltime	Yes	1.5 - 3 mil	Yes	2.5681	36	2.56537	36	Stage III	Yes	57	No	Yes	39	39.2909	17	1	550	Not Married	No			No	No	No							No	2.57084	7	0.0027379							39	Secondary
Female	Yes	Yes	No	Yes	Islamic	Senior Secondary	Part-time	Yes	1.5 - 3 mil	Yes	5.90554	33	0.249144	39	Stage I	No		No	No	39	39.3046				Widowed	Yes		2	Yes	Yes	No	18						No	5.9165	8								39	Secondary
Male	Yes	No	No	Yes	Protestant	Senior Secondary	Fulltime	Yes	3 - 5mil	Yes	4.14511	35	4.12868	35	Stage III	Yes		No	No	39	39.3237				Married	Yes		4	No	No	No	17	18	18				No	4.02464	7								39	Secondary
Female	Yes	Yes	Yes	Yes	Protestant	Senior Secondary	Not Seeking	No			8.60506	30	7.92882	31	Stage III	Yes		No	Yes	40	39.4524				Not Married	2			No	No	No							No	6.83368	9								39	Secondary
Male	No	Yes	Yes	Yes	Islamic	Senior Secondary	Fulltime	Yes	1.5 - 3 mil	No	2.62012	36			Stage I	No		No	Yes	37	39.4524				Not Married	2		3	No	No	No	1	2					No	8.06571	6								39	Secondary
Male	Yes	No	No	Yes	Protestant	Senior Secondary	Part-time	Yes	1.5 - 3 mil	Yes	8.36413	31			Stage II	No		No	No	39	39.4524				Widowed	Yes		4	Yes	Yes	No	18						No	4.62697	8		1	2					39	Secondary
Male	Yes	Yes	Yes	Yes	Islamic	Senior Secondary	Not Seeking	No		No	5.2512	34	3.36208	36	Stage III	Yes	49	No	No	39	39.488	28	1	858	Divorced	2			No	No	No							No	1.71663	9	1.88912							39	Secondary
Male	No	Yes	Yes	Yes	Islamic	Senior Secondary			<1.5 mil	No	2.69131	36	2.68857	36	Stage III	Yes		No	No	40	39.5291				Divorced	No		2	No	No	No	1						No	2.68857	7								39	Secondary
Female	Yes	Yes	No	Yes	Islamic	Senior Secondary	Seeking Employment	No		No	4.94456	34	4.86242	34	Stage III	Yes		No	No	38	39.5619				Divorced	Yes		3	No	No	No	3	2					No	5.14716	6		2	3					39	Secondary
Male	Yes	No	No	Yes	Islamic	Senior Secondary	Disabled and Cannot Work	No		No	0.43258	39	0.43258	39	Stage IV	Yes		No	No	39	39.6331				Married	Yes		3	No	No	No	2	18					No	0.429843	6								39	Secondary
Male	Yes	Yes	Yes	Yes	Protestant	Senior Secondary	Part-time	Yes	<1.5 mil	Yes	5.66735	34	5.50034	34	Stage III	Yes	12	No	Yes	40	39.7344		2	544	Not Married	2			No	No	No							No	6.07529	10	0.167009							39	Secondary
Male	Yes	No	No	Yes	Protestant	Senior Secondary	Part-time	Yes	1.5 - 3 mil	Yes	5.15264	34	5.10335	34	Stage III	Yes		No	Yes	39	39.7591				Married	No		2	Yes	No	Yes	17						Yes	4.13142	7								39	Secondary
Male	Yes	Yes	No	Yes	Other	College	Fulltime	Yes	3 - 5mil	Yes	6.88022	32	3.40041	36	Stage III	Yes	154	No	No	40	39.7673	24	1	812	Married	Yes	1	3	Yes	No	Yes	17	18					Yes	3.40041	6	3.47981							39	Tertiary
Male	Yes	No	No	Yes	Protestant	Senior Secondary	Fulltime	Yes	<1.5 mil	No	1.52498	38	0.605065	39	Stage III	Yes		Yes	No	39	39.7947				Married	Yes			No	No	No							No	1.28405	7								39	Secondary
Male	Yes	No	No	Yes	Islamic	Diploma	Fulltime	Yes	1.5 - 3 mil	Yes	0.11499	39			Stage III	Yes		No	No	39	39.8001				Not Married	2		4	No	No	No	2	4					No	0.11499	6		11						39	Tertiary
Male	Yes	Yes	No	Yes	Protestant	Senior Secondary	Other	Yes	1.5 - 3 mil	Yes	4.16153	35			Stage II	No	173	No	Yes	39	39.9042		2	539	Married	2			No	No	No							No	1.22382	10								39	Secondary
Female	Yes	No	No	Yes	Islamic	Senior Secondary	Other	No		No	1.20465	38	0.635181	39	Stage III	Yes		No	No	39	39.9206				Married	2		3	Yes	No	No	1	18					No	0.553046	6								39	Secondary
Male	No	No	No	No	Islamic	Senior Secondary	Seeking Employment	No	<1.5 mil	No	7.98357	32	6.51061	33	Stage III	Yes	28	No	Yes	39	39.9918	16	1	552	Married	No		2	No	No	No	17						No	8.07666	7	1.47296							39	Secondary
Female	Yes	Yes	Yes	Yes	Islamic	Senior Secondary	Not Seeking	Yes	1.5 - 3 mil		0.0027379	40	0	40	Stage III	Yes	24	No		40	40.0055	28	1	842	Widowed	2			No	No	No							No	0.0054757	9	0.0027379							40	Secondary
Male	Yes	No	No	Yes	Protestant	Senior Secondary	Fulltime	Yes	1.5 - 3 mil	No	0.019165	40	0	40	Stage III	Yes	0	No	No	40	40.0493	1	1		Married	Yes	0		No	No	No	2						No	0.0246407	7								40	Secondary
Male	Yes	No	No	Yes	Protestant		Fulltime	Yes	1.5 - 3 mil	Yes	3.12389	36	3.11294	37	Stage IV	Yes		No	No	40	40.115				Married	No		2	No	No	No	17						No	2.98973	8								40
Male	Yes	No	No	Yes	Protestant	Primary	Part-time	Yes	1.5 - 3 mil	Yes	5.78782	34	5.78234	34	Stage III	Yes		No	No	40	40.1615				Married	No			No	No	No							No	5.78234	7								40	Primary
Male	Yes	No	No	Yes	Protestant	Senior Secondary	Part-time	Yes	<1.5 mil	No	6.75428	33			Stage III	Yes		No	Yes	40	40.167				Married	2		5	No	No	No	17						No	6.66941	6		10	11	12				40	Secondary
Male	No	No	No	No	Islamic	Diploma	Not Seeking	No		No	1.83436	38	1.82341	38	Stage IV	Yes		No	No	40	40.2053				Divorced	No		4	No	No	No	1	3	4				No	1.04586	6								40	Tertiary
Male	Yes	No	No	Yes	Islamic	College	Fulltime	Yes	1.5 - 3 mil	Yes	8.05202	32	5.22108	34	Stage IV	Yes		No	Yes	40	40.2053				Married	Yes		3	Yes	No	No	2	18					No	3.90691	8								40	Tertiary
Male	Yes	No	No	Yes	Protestant	College	Fulltime	Yes	1.5 - 3 mil	Yes	1.44832	38	1.44832	38	Stage III	Yes		No	No	39	40.219				Not Married	2			No	No	No							No	1.27584	7								40	Tertiary
Male	No	Yes	No	Yes	Catholic	Senior Secondary	Fulltime	Yes	1.5 - 3 mil	No	2.06982	38			Stage II	No	392	No	No	40	40.2218	22	1	760	Married	No		2	No	No	No	17						No	1.05681	7								40	Secondary
Female	No	No	No	No	Protestant	Senior Secondary	Fulltime	Yes	1.5 - 3 mil	No	7.97262	32	7.97262	32	Stage III	Yes		No	No	40	40.2272				Widowed	Yes		4	No	No	No	18						No	7.96988	7		1	2					40	Secondary
Male	Yes	No	No	Yes	Islamic	Senior Secondary	Fulltime	Yes	1.5 - 3 mil	No	4.82135	35	2.59548	37	Stage IV	Yes		No	Yes	40	40.2628				Married	2		2	No	No	No	3						No	1.85353	7								40	Secondary
Male	Yes	Yes	No	Yes	Islamic	Senior Secondary	Fulltime	Yes	1.5 - 3 mil	Yes	5.81246	34	5.70021	34	Stage III	Yes	23	No	Yes	40	40.2765	21	1	811	Married	Yes	1	4	Yes	No	Yes	18	17					Yes	5.86174	6	0.112252	2						40	Secondary
Male	No	No	No	No	Protestant	Senior Secondary		Yes	3 - 5mil	Yes	3.07734	37	2.8282	37	Stage III	Yes		No	No	40	40.3368				Married	Yes		3	No	No	No	17	18					No	2.8282	7								40	Secondary
Male	No	No	No	No	Islamic	Senior Secondary	Part-time	Yes	<1.5 mil	No	7.48255	32	7.45517	32	Stage III	Yes	77	No	Yes	40	40.3504	18	1	585	Married	No			No	No	No							No	7.64134	8	0.0273785							40	Secondary
Male	Yes	No	No	Yes	Protestant	Senior Secondary	Part-time	Yes	1.5 - 3 mil	Yes	3.44148	37	3.44148	37	Stage III	Yes		No	Yes	41	40.4682				Not Married	2		2	No	No	No	4						No	2.5243	9								40	Secondary
Male	Yes	No	No	Yes	Buddhist	Primary	Part-time	Yes	<1.5 mil	No	8.04107	32	7.83847	32	Stage III	Yes	28	No	No	40	40.4901	20	1	721	Not Married	2			No	No	No							No	8.12594	8	0.202601							40	Primary
Male	No	Yes	No	Yes	Islamic	College	Other	Yes	5 - 10 mil	Yes	6.33539	34	6.35729	34	Stage III	Yes	11	No	No	40	40.5229	24	1	569	Married	Yes	1	3	Yes	No	Yes	17	18					Yes	6.43395	7	-0.0219028							40	Tertiary
Female	Yes	No	No	Yes	Islamic	Senior Secondary	Not Seeking	No		Yes	1.128	39	1.08419	39	Stage III	Yes		No	No	40	40.5804				Married	No		2	Yes	No	Yes	16						Yes		9								40	Secondary
Female	Yes	No	No	Yes	Islamic	Primary	Other	No	<1.5 mil	No	6.86379	33	6.81177	33	Stage III	Yes		No	No	40	40.6105				Not Married	No			No	No	No							No	6.86379	8								40	Primary
Female	No		No		Buddhist	Junior Secondary	Other	Yes	3 - 5mil	Yes	6.423	34	6.40657	34	Stage I	No		No	No	44	40.6324				Widowed	Yes		3	No	No	No	3	18					No	6.40657	7								40	Secondary
Male	Yes	Yes	No	Yes	Islamic	Senior Secondary	Seeking Employment	No	<1.5 mil	No	8.47912	32	8.47912	32	Stage III	Yes		No	Yes	40	40.6735				Not Married	2		1	No	No	No							No	8.47912	9								40	Secondary
Male	No	Yes	No	Yes	Protestant	Senior Secondary	Fulltime	Yes	5 - 10 mil	No	4.15058	36	4.04107	36	Stage III	Yes		No	No	40	40.7146				Married	Yes		3	No	No	No	17	18					No	4.04107	6								40	Secondary
Male	Yes	No	No	Yes	Islamic	Senior Secondary	Fulltime	Yes	1.5 - 3 mil	Yes	0.908967	39	0.895277	39	Stage IV	Yes	8	No	No	40	40.7666	18	1	730	Married	Yes	1		No	No	No							No	0.895277	7	0.0136893							40	Secondary
Male	No	No	No	No	Islamic	Senior Secondary	Fulltime	Yes	1.5 - 3 mil	No	2.91033	38	2.91033	38	Stage IV	Yes	12	Yes	Yes	41	40.9802	21	1	872	Divorced	No		3	No	No	No	3	2					No	2.92129	6	0							40	Secondary
Male	Yes	Yes	Yes	Yes	Protestant	Senior Secondary	Other	Yes	1.5 - 3 mil	Yes	6.23135	34	6.08898	34	Stage III	Yes		No	Yes	41	41.013				Not Married	2			No	No	No							No	5.92197	10								41	Secondary
Female	No	No	No	No	Islamic	Junior Secondary	Other	No		No	0.424367	40	0.364134	40	Stage III	Yes		No	No	40	41.0349				Married	Yes		3	No	No	No	1	18					No	0.435318	6								41	Secondary
Male	No	Yes	No	Yes	Protestant	Senior Secondary	Fulltime	Yes	1.5 - 3 mil	No	4.59959	36	4.59959	36	Stage III	Yes		No	No	40	41.0459				Married	Yes		4	No	No	No	2	18	18				No	4.59959	7								41	Secondary
Female	Yes	No	No	Yes	Islamic	Senior Secondary	Works at Home	No		Yes	5.70294	35	5.65914	35	Stage III	Yes		No	No	41	41.1006				Widowed	Yes		6	No	No	No	18	18					No	5.70568	7		1	2	4				41	Secondary
Female	No	No	No	No	Islamic	Senior Secondary	Fulltime	Yes	3 - 5mil	Yes	5.16906	35	5.16906	35	Stage III	Yes		No	No	41	41.1061				Widowed	2		2	No	No	No	2						No	3.27995									41	Secondary
Male	Yes	No	No	Yes	Protestant	Senior Secondary	Fulltime	Yes	5 - 10 mil	Yes	5.57426	35						No		41	41.1307				Married	Yes		3	No	No	No	17	18					No	5.50034	8								41	Secondary
Female	No	Yes	Yes	Yes	Protestant	Senior Secondary	Other	No	<1.5 mil	No	5.27036	35	5.27036	35	Stage III	Yes		No	No	41	41.1718				Married	No			No	No	No							No	4.8679	7								41	Secondary
Female	Yes	Yes	Yes	Yes	Islamic	Senior Secondary	Part-time	Yes	1.5 - 3 mil	No	6.32991	34	6.31622	34	Stage IV	Yes	67	No		41	41.1882			856	Married	2			No	No	No							No	3.36208	8	0.0136893							41	Secondary
Female	No	Yes	No	Yes	Islamic		Other	Yes	1.5 - 3 mil	No	6.02601	35	5.74401	35	Stage III	Yes		No	No	41	41.1964				Divorced	Yes		4	No	No	No	3	18					No	6.03148	7		1						41
Male	No	No	No	No	Islamic	College	Fulltime	Yes	3 - 5mil	No	1.47296	39	1.47296	39	Stage III	Yes		Yes	No	40	41.3552				Not Married	2		3	No	No	No	2	3					No	1.39904	7								41	Tertiary
Female	Yes	No	No	Yes	Buddhist	Senior Secondary	Fulltime	Yes	3 - 5mil	No	4.98015	36	4.98015	36	Stage III	Yes	77	No	No	41	41.4155	24	1	893	Widowed	Yes	2	3	No	No	No	18	18					No	5.99589	6	0							41	Secondary
Male	Yes	Yes	No	Yes	Islamic	Junior Secondary	Fulltime	Yes	1.5 - 3 mil	Yes	0.0164271	41	0.0164271	41	Stage III	Yes	136	No	No	41	41.5003	22	1	977	Married	Yes	3	5	No	No	No	17	18	18	18			No	0.0164271	7	0							41	Secondary
Male	Yes	No	No	Yes	Islamic	Senior Secondary	Part-time	Yes	10 - 20 mil	No					Stage II	No		No	No	42	41.5715				Divorced	Yes		1	No	No	No							No	6.26694	9								41	Secondary
Female	No	No	No	No	Protestant	Junior Secondary	Works at Home	No	<1.5 mil	No	6.59274	34	6.49144	35	Stage III	Yes		No	No	41	41.5797				Divorced	2		4	No	No	No	2	12	21				No	6.51061	6								41	Secondary
Male	Yes	No	No	Yes	Islamic	Senior Secondary	Other	No	<1.5 mil	No			6.32717	35	Stage III	Yes		No	No	41	41.6071				Widowed	No			No	No	No							No	6.32717	10								41	Secondary
	Yes	No	No	Yes	Islamic	Senior Secondary	Fulltime	Yes	1.5 - 3 mil	No	0.780287	40	0.780287	40	Stage III	Yes		No	No	42	41.6153				Married	2		2	No	No	No	2						No	0.788501	7								41	Secondary
Female	Yes	No	No	Yes	Islamic	Senior Secondary	Other	No	<1.5 mil	No	5.49213	36	5.25941	36	Stage IV	Yes		No	No	41	41.755				Married	Yes		3	Yes	No	No	1	18					No	4.92539	8								41	Secondary
Male	No	No	No	No	Hindu	Primary	Not Seeking	No		No	0.558522	41	0.131417	41	Stage IV	Yes		No	No	41	41.9165	16	1	722	Not Married	2			No	No	No							No	0.558522	8	0.427105							41	Primary
Male	Yes	No	No	Yes	Protestant	Senior Secondary	Part-time	Yes	3 - 5mil	Yes	3.99179	37	3.95072	37	Stage III	Yes		No	Yes	42	41.9165				Married	2		2	No	No	No	17						No	3.95072	8								41	Secondary
Male	Yes	Yes	Yes	Yes	Islamic	Senior Secondary	Part-time	Yes	1.5 - 3 mil	No	2.43669	39	1.68652	40	Stage III	Yes		No	No	42	41.9329				Married	2		2	No	No	No	18						No	2.43942	9								41	Secondary
Male	Yes	No	No	Yes	Protestant	Senior Secondary	Fulltime	Yes	<1.5 mil	No	6.93224	35	6.69405	35	Stage IV	Yes	50	No	Yes	42	42.0096	17	1	726	Divorced	No			No	No	No							No	5.72758	8	0.238193							42	Secondary
Female	Yes	No	No	Yes	Islamic	Senior Secondary	Works at Home	No	<1.5 mil	Yes	5.90007	36	5.88912	36	Stage III	Yes		No	No	42	42.0288				Widowed	Yes		2	No	No	No	18						No	5.86995	7								42	Secondary
Male	Yes	No	No	Yes	Islamic	Senior Secondary	Fulltime	Yes	<1.5 mil	Yes	2.30253	39	2.25873	39	Stage III	Yes	1	No	Yes	42	42.0561	1			Married	2	0	4	No	No	No	17	18					No	2.24778	7		10						42	Secondary
Male	No	Yes	Yes	Yes	Islamic	Senior Secondary	Fulltime	Yes	1.5 - 3 mil	No	6.85284	35	6.81999	35	Stage III	Yes		No	Yes	42	42.1109				Married	Yes		3	No	No	No	17	18					No	6.81999	6								42	Secondary
Male	No	No	No	No	Islamic	Senior Secondary	Fulltime	Yes	3 - 5mil	No	8.19165	33	8.19165	33	Stage III	Yes		No	Yes	42	42.1821				Married	Yes		4	No	No	No	2	18	18				No	8.18344	6								42	Secondary
Male	Yes	Yes	Yes	Yes	Islamic	Senior Secondary	Other	Yes	1.5 - 3 mil	Yes	8.5065	33	8.5065	33	Stage III	Yes	34	No	Yes	42	42.2204		2	540	Married	2			No	No	No							No	8.50924	10	0							42	Secondary
Male	Yes	Yes	No	Yes	Protestant	Senior Secondary	Fulltime	Yes	5 - 10 mil	Yes	4.29295	38			Stage III	Yes		No	No	42	42.4942				Married	Yes		4	Yes	No	Yes	17	18	18				Yes	3.90417	7								42	Secondary
Female	Yes	No	No	Yes	Buddhist	Junior Secondary	Disabled and Cannot Work	No		No	6.987	35	6.97878	35	Stage III	Yes		No	No	43	42.5325				Widowed	No		2	No	No	No	3						No	5.83984	7								42	Secondary
Male	Yes	Yes	Yes	Yes		Senior Secondary	Part-time	Yes	<1.5 mil	Yes	6.15469	36	5.63176	37	Stage III	Yes	11	No	No	43	42.6667	18	1	543	Not Married	2			No	No	No							No	6.66667	10	0.52293							42	Secondary
Female	Yes	No	No	Yes	Islamic	Senior Secondary	Seeking Employment	No		Yes	2.4011	40	2.37372	40	Stage III	Yes		No	No	43	42.6721				Widowed	No		2	No	No	No	18						No	2.43942	9								42	Secondary
Male	No	No	No	No	Protestant	Junior Secondary	Fulltime	Yes	1.5 - 3 mil	No	5.64819	37	5.63176	37	Stage IV	Yes		No	No	40	42.7844				Not Married	2		2	No	No	No	4						No	5.57974	7								42	Secondary
Male	No	No	No	No	Islamic	Senior Secondary	Other	No		No	6.63107	36	6.16838	36	Stage III	Yes	209	No	Yes	43	42.8802	24	1	834	Married	Yes	3	4	No	No	No	17	18	18	18			No		6	0.462697							42	Secondary
Male	Yes	Yes	Yes	Yes	Hindu	Senior Secondary	Part-time	Yes	1.5 - 3 mil	No	5.99315	36	5.93566	36	Stage III	Yes	2	No	No	43	42.935			709	Married	2			No	No	No							No	5.93566	9	0.0574949							42	Secondary
Male	Yes	No	No	Yes	Protestant	Senior Secondary	Fulltime	Yes	1.5 - 3 mil	Yes	8.02738	34	7.98905	35	Stage III	Yes		No	No	43	43.0089				Married	Yes			No	No	No							No	8.00821	8								43	Secondary
Male	Yes	No	No	Yes	Islamic	Senior Secondary	Part-time	Yes	5 - 10 mil	Yes	7.73169	35	7.65777	35	Stage IV	Yes		No	No	43	43.0281				Divorced	Yes		4	No	No	No	17	18	18				No	7.47707	7								43	Secondary
Male	Yes	No	No	Yes	Buddhist	Senior Secondary	Part-time	Yes	5 - 10 mil	Yes	7.03354	36	7.03354	36	Stage III	Yes		No	No	43	43.0938				Married	Yes		5	No	No	No	17	18	18	18			No	7.03354	8								43	Secondary
Male	Yes	No	No	Yes	Islamic	Primary	Part-time	Yes	<1.5 mil	No	1.11431	41	1.0705	42	Stage III	Yes		No	No	43	43.1129				Divorced	Yes			No	No	No							No	1.12526	8								43	Primary
Male	Yes	No	No	Yes	Protestant	Diploma	Part-time	Yes	3 - 5mil	Yes	3.88775	39			Stage II	No		No	No	43	43.1376				Married	Yes		5	No	No	No	17	18	18	18			No	2.03422	7								43	Tertiary
Male	Yes	No	No	Yes	Islamic	Senior Secondary	Part-time	Yes	3 - 5mil	Yes	4.83778	38	4.81588	38	Stage III	Yes		No	Yes	43	43.1485				Married	Yes		4	No	No	No	17	18	18				No	4.8679	8								43	Secondary
Male	Yes	No	No	Yes	Protestant	Senior Secondary	Part-time	Yes	3 - 5mil	Yes	6.25873	36	3.80561	39	Stage III	Yes		No	Yes	43	43.1677				Married	Yes		4	No	No	No	17	18	18				No	33.807	8								43	Secondary
Female	Yes	No		Yes	Catholic	College	Seeking Employment	No			2.38193	40			Stage II	No		No	No	42	43.1923				Married	No		2	Yes	No	Yes	16						Yes	2.38193	9								43	Tertiary
Male	Yes	Yes	Yes	Yes	Islamic	Senior Secondary	Part-time	Yes	1.5 - 3 mil	No	0.265572	43	0.265572	43	Stage III	Yes		No	No	43	43.3019				Not Married	2			No	No	No							No	0.284737	9								43	Secondary
Male	Yes	No	No	Yes	Islamic	Senior Secondary	Not Seeking	No		No	0.361396	43	0.361396	43	Stage III	Yes		Yes	No	43	43.3812				Married	No		4	No	No	No	17						No	0.388775	6		2	4					43	Secondary
Male	No	No	No	No	Islamic	College	Other	Yes	3 - 5mil	No	12.4107	31	7.15674	36	Stage IV	Yes	1	No	No	43	43.4278	24	1	502	Not Married	2		2	No	No	No	2						No	5.56058	6	5.25394							43	Tertiary
Male	Yes	Yes	Yes	Yes	Islamic	College	Part-time	Yes	1.5 - 3 mil		7.08282	36	7.08282	36	Stage IV	Yes	198	No	Yes	43	43.488		2	857	Not Married	2			No	No	No							No	1.71663	8	0							43	Tertiary
Female	Yes	Yes	Yes	Yes	Catholic	Diploma	Seeking Employment	Yes	1.5 - 3 mil	No	6.42026	37			Stage II	No		No	No	44	43.5811				Married	2		2	Yes	No	Yes	16						No	6.25599	9								43	Tertiary
Male	Yes	No	No	Yes	Islamic	Diploma	Fulltime	Yes	1.5 - 3 mil	No	0.161533	43	0	43	Stage IV	Yes		No	No	43	43.6359				Married	Yes		4	No	No	No	2	18	18				No	0.15332	7								43	Tertiary
Male	Yes	No	No	Yes	Protestant	Senior Secondary	Part-time	Yes	<1.5 mil	No	2.33265	41	2.30527	41	Stage III	Yes		No	No	43	43.7153				Married	No			No	No	No							No	1.9165	8								43	Secondary
Male	Yes	Yes	Yes	Yes	Islamic	Senior Secondary	Part-time	Yes	1.5 - 3 mil	No	3.57016	40	3.34565	40	Stage III	Yes	76	No	No	44	43.7673	28	1	763	Married	2		2	No	No	No	17						No	3.57016	9	1.05407							43	Secondary
Male	No	Yes	No	Yes	Islamic	Senior Secondary	Fulltime	Yes	1.5 - 3 mil	Yes	5.70021	38	5.70021	38	Stage IV	Yes	9	No	No	44	43.7892	23	1	974	Divorced	Yes	2	4	No	No	No	18	18					No	5.70021	6	0	2						43	Secondary
Female	No	No	No	No	Islamic	Senior Secondary	Other	No		Yes	0.0027379	43			Stage I	No		No	No	43	43.8357	25	1	563	Not Married	No	2	4	Yes	No	Yes	16	18	18				No	0.0027379	8								43	Secondary
Male	Yes	No	No	Yes	Islamic	Senior Secondary	Part-time	Yes		Yes	1.295	42			Stage II	No		No	No	43	44.0684				Not Married	2			No	No	No							No	0.479124	8								44	Secondary
Male	Yes	No	No	Yes	Catholic	College	Fulltime	Yes	3 - 5mil	Yes	0.824093	43			Stage II	No	85	No	No	44	44.0986	23	1	780	Not Married	No			No	No	No							No	0.791239	8								44	Tertiary
Male	Yes	No	No	Yes	Buddhist	Junior Secondary	Fulltime	Yes	1.5 - 3 mil		2.99521	41						No	Yes	44	44.115				Married	No		2	No	No	No	17						No	2.98973	8								44	Secondary
Male	Yes	Yes	Yes	Yes	Islamic	Senior Secondary	Seeking Employment	No			3.66051	40	3.35661	40	Stage IV	Yes		No	No	45	44.1342				Divorced	2			No	No	No							No	3.20055	9								44	Secondary
Male	Yes	Yes	Yes	Yes	Protestant	Senior Secondary	Part-time	Yes	1.5 - 3 mil	No	2.33812	41	2.33812	41	Stage III	Yes		No		44	44.2135				Married	2			No	No	No							No	2.88296	9								44	Secondary
Male	Yes	No	No	Yes	Catholic	Senior Secondary	Fulltime	Yes	5 - 10 mil	Yes	0.0465435	44	0.0109514	44	Stage IV	Yes		No	No	44	44.2327				Married	Yes		6	No	No	No	17	18	18	18	18		No	0.0136893	6								44	Secondary
Male		Yes	Yes	Yes	Buddhist	Senior Secondary	Other	Yes	3 - 5mil	Yes	7.29911	36	7.20602	37	Stage IV	Yes	126	No	No	44	44.2875	19	1	542	Married	No			No	No	No							No	7.15127	10	0.0930869							44	Secondary
Male	Yes	No	No	Yes	Islamic	Senior Secondary	Part-time	Yes	1.5 - 3 mil	No	0.761123	43	0.741958	43	Stage III	Yes		No	Yes	44	44.2929				Divorced	No		2	No	No	No	2						No	0.758385	9								44	Secondary
Male	No	No	No	No	Buddhist	Junior Secondary	Fulltime	Yes	1.5 - 3 mil	No	6.83915	37	6.83915	37	Stage III	Yes		No	No	43	44.3477				Married	Yes		3	No	No	No	17	3					No	6.83915	6								44	Secondary
Male	No	No	No	No	Islamic	Senior Secondary	Seeking Employment	No		No	6.39562	38	6.39562	38	Stage III	Yes	41	No	No	43	44.397	24	1	526		Yes		3	No	No	No	1	2					No	6.39836	7	0							44	Secondary
Male	No	Yes	No	Yes	Protestant	Senior Secondary	Fulltime	Yes	1.5 - 3 mil	No	4.43532	40	4.41068	40	Stage IV	Yes	15	No	No	44	44.4791	24	1	714	Widowed	No		2	No	No	No	3						No	4.39973	6	0.0246407							44	Secondary
Male	No	Yes	Yes	Yes	Protestant	Senior Secondary	Other	No	<1.5 mil	No	5.13073	39	5.13073	39	Stage III	Yes	75	No	No	44	44.4873	22	1	719	Not Married	2		3	No	No	No	1	4					No	5.14168	7	0							44	Secondary
Male	No	No	No	No	Buddhist	Senior Secondary	Other	Yes	5 - 10 mil	Yes	7.66324	36	7.66324	36	Stage III	Yes	66	No	No	43	44.6242	24	1	524	Married	Yes	3	5	No	No	No	17	18	18	18			No	8.06297	7	0							44	Secondary
Female	No	No	No	No	Islamic	Senior Secondary	Fulltime	Yes	1.5 - 3 mil	No	2.34908	42	2.34908	42	Stage III	Yes		No	No	44	44.8433				Not Married	No		2	No	No	No	2						No	2.34908	9								44	Secondary
Male	No	No	No	No	Islamic	Senior Secondary	Fulltime	Yes	1.5 - 3 mil	No	0.303901	44	0.303901	44	Stage II	No	262	No	No	44	44.8953	22	1	751	Not Married	2			No	No	No							No	0	7	0							44	Secondary
Male	Yes	No	No	Yes	Buddhist	Senior Secondary	Fulltime	Yes	1.5 - 3 mil	Yes	6.03696	38	5.82888	39	Stage IV	Yes	59	No	No	43	45.0349	20	1	758	Married	Yes	2	4	Yes	No	Yes	17	18	18				Yes	6.03696	8	0.208077							45	Secondary
Male	Yes	No	No	Yes	Islamic	Senior Secondary	Fulltime	Yes	1.5 - 3 mil	No	0.262834	44	0.186174	44	Stage IV	Yes		No	No	44	45.1307				Married	No		2	No	No	No	2						No	0.249144	7								45	Secondary
Male	Yes	No	No	Yes	Islamic	College	Fulltime	Yes	1.5 - 3 mil	No	0.977413	44	0.914442	44	Stage IV	Yes		No	No	45	45.3306				Widowed	Yes		3	No	No	No	2	4					No	1.19644	7								45	Tertiary
Male					Catholic	Senior Secondary					1.8371	43	1.83436	43	Stage III	Yes	19	No		55	45.6099			582	Married	No			No	No	No							No	1.82615		0.0027379							45	Secondary
Male	Yes	Yes	Yes	Yes	Protestant	Diploma	Part-time	Yes	1.5 - 3 mil	No	6.52156	39			Stage II	No		No	No	46	45.7276				Married	2		2	Yes	No	Yes	17						No	6.25599	9								45	Tertiary
Male	No	No	No	No	Islamic	Junior Secondary	Fulltime	Yes	1.5 - 3 mil	No	0.761123	45	0.761123	45	Stage IV	Yes	19	No	Yes	45	45.8179	24	1	884	Widowed	No		2	No	No	No							No	0.717317	6	0							45	Secondary
Male	No	No	No	No	Islamic	Senior Secondary	Fulltime	Yes	1.5 - 3 mil	No	5.1937	40	5.1937	40	Stage III	Yes		No	No	45	45.8289				Divorced	Yes		3	No	No	No	1	3					No	5.1937	6								45	Secondary
Male	No	No	No	No	Islamic	Senior Secondary	Fulltime	Yes	1.5 - 3 mil	No	6.01506	39	6.01506	39	Stage III	Yes		Yes	No	45	45.9795				Married	Yes		2	No	No	No	2						No	5.84805	6								45	Secondary
Male	No	No	No	No	Other	Senior Secondary	Fulltime	Yes	1.5 - 3 mil	No	0.0328542	46	0	46	Stage III	Yes	10	No	No	46	46.0972	21	1	732	Married	No		2	No	No	No	17						No	0.019165	6	0.0328542							46	Secondary
Male	Yes	No	No	Yes	Protestant	College	Fulltime	Yes	1.5 - 3 mil	Yes	5.31964	40			Stage I	No		No	No	45	46.1437				Married	No		2	No	No	No	17						No	5.24025	7								46	Tertiary
Male	Yes	No	No	Yes	Protestant	Senior Secondary	Fulltime	Yes	1.5 - 3 mil	Yes	5.24846	40	5.24846	40	Stage III	Yes		No	Yes	46	46.2177				Married	Yes			No	No	No							No	5.0705	8								46	Secondary
Male	Yes	No	No	Yes	Islamic	Senior Secondary	Part-time	Yes	1.5 - 3 mil	Yes	1.55236	44	1.33607	45	Stage III	Yes		No	No	46	46.3764				Married	No		2	Yes	No	Yes	17						Yes	1.93566	8								46	Secondary
Female	Yes	No	No	Yes	Protestant	Senior Secondary	Part-time	Yes	<1.5 mil		5.88638	40	5.88638	40	Stage III	Yes		No	Yes	47	46.4586				Married	Yes			No	No	No							No	0	8								46	Secondary
	Yes	No	No	Yes	Islamic	Senior Secondary	Fulltime	Yes	1.5 - 3 mil	No	2.85832	43	2.77344	43	Stage IV	Yes	44	No	No	46	46.4778	18	1	819		2			No	No	No							No	2.77344	8	0.0848734							46	Secondary
Male	No	Yes	No	Yes	Islamic	Junior Secondary	Other	Yes	1.5 - 3 mil	No	2.16564	44	2.16564	44	Stage III	Yes		No	No	46	46.9596				Married	Yes		4	No	No	No	2	18	18				No	2.16564	6								46	Secondary
Male	No	No	No	No	Islamic	Senior Secondary	Fulltime	Yes	5 - 10 mil	Yes	5.37988	41			Stage II	No	14	No	No	46	47.2142	21	1	528	Married	Yes	1	3	No	No	No	17	18					No	5.38535	7								47	Secondary
Male	Yes	No	No	Yes	Protestant	Senior Secondary	Fulltime	Yes	1.5 - 3 mil	Yes	3.62765	43	3.55647	43	Stage III	Yes		No	No	47	47.2662				Not Married	2			No	No	No							No	3.55647	8								47	Secondary
Female	Yes	No	No	Yes	Islamic	Senior Secondary	Other	No		No	5.23203	42	5.23203	42	Stage III	Yes		No	No	47	47.5647				Married	No		2	Yes	No	No	1						No	5.92471	6								47	Secondary
Male	Yes	No	No	Yes	Protestant	Diploma	Fulltime	Yes	10 - 20 mil	Yes	0.906229	46	0.889802	46	Stage III	Yes	38	No	No	48	47.6413	17	1	764	Married	Yes	5	5	No	No	No	17	18	18	18			No	0.889802	10	0.0164271							47	Tertiary
Male	No	Yes	No	Yes	Islamic	Senior Secondary	Fulltime	Yes	3 - 5mil	No	4.67077	42	4.65435	43	Stage III	Yes	8	No	No	47	47.655	24	1	600	Married	Yes	2	4	No	No	No	17	18	18				No	4.27652	7	0.0164271							47	Secondary
Female	Yes	No	No	Yes	Protestant	Junior Secondary	Other	No			0.309377	47	0.306639	47	Stage III	Yes		No	No	48	47.989				Widowed	No		2	No	No	No	18						No	3.76728	7								47	Secondary
Male	Yes	No	No	Yes	Protestant	Senior Secondary	Part-time	Yes	<1.5 mil	No	3.98357	44	3.68241	44	Stage III	Yes		No	No	48	48.4244				Divorced	No			No	No	No							No	1.53867	8								48	Secondary
Male	Yes	No	No	Yes	Protestant	Diploma	Fulltime	Yes	1.5 - 3 mil	Yes	5.72211	42	5.6783	42	Stage III	Yes	37	No	No	48	48.5914	17	1	554	Not Married	2			No	No	No							No	5.71389	8	0.0438056							48	Tertiary
Female	Yes	No	No	Yes	Islamic	Senior Secondary	Other	Yes	1.5 - 3 mil	No	4.92539	43			Stage II	No	192	No	No	49	48.7036	23	1	575	Widowed	Yes	1	3	No	No	No	18	2					No	5.40726	7								48	Secondary
Male	Yes	No	No	Yes	Protestant	Diploma	Part-time	Yes	1.5 - 3 mil	Yes	7.78645	40	7.77276	40	Stage IV	Yes		No	No	49	48.7584				Not Married	2			No	No	No							No	7.8193	8								48	Tertiary
Male	No	No	No	No	Islamic	Senior Secondary	Other	Yes	1.5 - 3 mil	No	5.18549	43	5.18549	43	Stage III	Yes	28	No	Yes	48	48.8241	42	2	519	Not Married	2			No	No	No							No	0.339494	7	0							48	Secondary
Male	No	No	No	No	Protestant	Senior Secondary	Other	Yes	5 - 10 mil	Yes	3.84394	45	3.84394	45	Stage III	Yes		No	Yes	49	48.8898				Married	No		4	No	No	No	17	18	18				No	3.77276	7								48	Secondary
Male	Yes	No	No	Yes	Protestant	Senior Secondary	Disabled and Cannot Work	No	<1.5 mil	No	1.9603	46	1.90281	47	Stage III	Yes		No	No	49	48.9199				Divorced	Yes		2	No	No	No	18						No	2.0178	6								48	Secondary
Male	No	No	No	No	Islamic	Senior Secondary	Fulltime	Yes	1.5 - 3 mil	Yes	3.62765	45	3.61396	45	Stage IV	Yes		No	No	49	48.95				Married	Yes		4	No	No	No	17	18	18				No	3.49897	7								48	Secondary
Female	Yes	No	No	Yes	Islamic	Senior Secondary	Other	No		No	0.421629	48	0.325804	48	Stage III	Yes		No	No	48	49.2539				Widowed	Yes		4	Yes	No	Yes	16	18	18				No	0.4846	6								49	Secondary
Male	No	Yes	No	Yes	Islamic	Senior Secondary	Fulltime	Yes	3 - 5mil	No	3.96988	45	3.6742	45	Stage III	Yes	18	No	No	49	49.3142	24	1	837	Married	Yes	1	3	No	No	No	17	18					No	3.98357	6	0.295688							49	Secondary
Female	No	No	No	No	Protestant	College	Fulltime	Yes	5 - 10 mil	Yes	5.69199	43	5.67556	43	Stage III	Yes	41	No	No	49	49.4757	25	1	891	Divorced	No		2	No	No	No	3						No	5.66461	7	0.0164271							49	Tertiary
Female	Yes	No	No	Yes	Islamic	Diploma	Works at Home	No	<1.5 mil	No	5.64819	43	4.9911	44	Stage III	Yes		No		49	49.5934				Widowed	Yes			No	No	No							No	4.55031									49	Tertiary
Male	Yes	No	No	Yes	Protestant	Diploma	Fulltime	Yes	5 - 10 mil	Yes	2.11362	47	2.09446	47	Stage III	Yes		No	No	49	49.8836				Married	Yes		4	No	No	No	2	18	18				No	2.09446	6								49	Tertiary
Male	Yes	No	No	Yes	Protestant	Senior Secondary	Fulltime	Yes	1.5 - 3 mil	Yes	1.1718	48	1.16632	48	Stage III	Yes		No	No	49	49.9603				Married	Yes		3	No	No	No	17	18					No	1.16632	7								49	Secondary
Male	Yes	No	No	Yes	Catholic	Senior Secondary	Fulltime	Yes	10 - 20 mil	Yes	0.87885	49			Stage II	No	118	No	No	50	49.9658	15	1	777	Not Married	No			No	No	No							No	0.791239									49	Secondary
Female	Yes	No	No	Yes	Islamic	Junior Secondary	Not Seeking	No		No	0.386037	49	0.334018	49	Stage III	Yes		No	No	49	50.0068				Widowed	2		1	No	No	No							No	0.306639	7								50	Secondary
Male	No	No	No	No	Protestant	Senior Secondary	Disabled and Cannot Work	No		No	4.59411	45	4.46817	45	Stage IV	Yes		No	No	49	50.0288				Widowed	2		2	No	No	No	4						No	4.46817	6		4						50	Secondary
Male	No	No	No	No	Islamic	Senior Secondary	Fulltime	Yes	1.5 - 3 mil	No	1.80972	48	1.80972	48	Stage III	Yes		Yes	No	50	50.1027				Married	Yes		3	No	No	No	2	18					No	1.81519	6								50	Secondary
Male	Yes	No	No	Yes	Buddhist	Junior Secondary	Part-time	Yes	<1.5 mil	No	7.07461	43	6.89665	43	Stage III	Yes		No	No	40	50.1273				Not Married	No		3	No	No	No	2	4					No	7.04997	9								50	Secondary
Female	Yes	No	No	Yes	Islamic	Senior Secondary	Works at Home	No	<1.5 mil	No	5.42642	44	5.40999	44	Stage III	Yes	5	No	No	50	50.1848	20	1	745	Married	2			No	No	No							No	5.48939	8	0.0164271							50	Secondary
Male	Yes	Yes	Yes	Yes	Islamic	Senior Secondary	Part-time	Yes	1.5 - 3 mil		0.44627	49	0.443532	49	Stage III	Yes		No	No	50	50.2067				Divorced	2			No	No	No							No	0.44627	9								50	Secondary
Male	Yes	No	No	Yes	Protestant	None	Fulltime	Yes	5 - 10 mil	Yes	0.180698	50	0	50	Stage III	Yes		No	No	54	50.3107				Married	2		3	No	No	No	2	18					No	0	7								50	No Schooling
Male	No	No	No	No	Islamic	Senior Secondary	Fulltime	Yes	3 - 5mil	No	2.41478	48	2.41478	48	Stage IV	Yes		No	No	50	50.5845				Married	Yes		4	No	No	No	17	18	18				No	2.42847	7								50	Secondary
Female	Yes	No	No	Yes	Buddhist	Primary	Works at Home	No		No	3.03354	47	2.96236	47	Stage IV	Yes		No	No	50	50.6256				Widowed	Yes		2	No	No	No	18						No	2.96236	9								50	Primary
Male	No	No	No	No		Senior Secondary	Fulltime	Yes	3 - 5mil	No	4.41068	46	4.41068	46	Stage IV	Yes	60	No	No	49	50.6448	25	1	516	Married	Yes	2	4	No	No	No	17	18	18				No	4.34223	6	0							50	Secondary
Male	No	No	No	No		Senior Secondary	Disabled and Cannot Work	No		Yes	7.02259	43	6.51609	44	Stage IV	Yes		Yes	No	51	50.7926				Married	Yes		5	No	No	No	17	18					No	0.640657	6		1	3					50	Secondary
Male	No	No	No	No	Islamic	Senior Secondary	Retired. Working	Yes	1.5 - 3 mil	Yes	2.52704	48	2.51061	48	Stage III	Yes		No	No	51	50.8446				Widowed	Yes		3	No	No	No	3	3					No	2.75428	7								50	Secondary
Male	Yes	No	No	Yes	Islamic	Senior Secondary	Fulltime	Yes	1.5 - 3 mil	Yes	2.55168	48	2.49692	48	Stage IV	Yes	13	No	No	50	50.976	20	1	848	Married	Yes	2	4	Yes	No	Yes	17	18	18				Yes	2.55168	8	0.054757							50	Secondary
Female	Yes	No	No	Yes	Islamic	College	Disabled and Cannot Work	No		Yes	3.61396	47	2.85558	48	Stage IV	Yes		No	No	51	51.0089				Widowed	Yes		4	No	No	No	18	18	18				No	2.85558	9								51	Tertiary
Male	Yes	No	No	Yes	Buddhist	Senior Secondary	Seeking Employment	No	<1.5 mil	No	2.42026	48	2.2423	48	Stage IV	Yes		No	No	41	51.1403				Divorced	No		1	No	No	No							No	2.45311	5								51	Secondary
Female	Yes	No	No	Yes	Protestant	Primary	Works at Home	No		Yes	1.81519	49			Stage II	No			No	51	51.2197				Widowed	Yes		2	No	No	No	3						No	1.79877	7								51	Primary
Male	Yes	No	No	Yes	Protestant		Part-time	Yes	<1.5 mil	No	2.14921	49	2.0397	49	Stage III	Yes	522	No	No	51	51.2334	18	1	771	Not Married	No			No	No	No							No	0.980151	10	0.109514							51
Male	Yes	No	No	Yes	Protestant	College	Fulltime	Yes	1.5 - 3 mil	Yes	7.20602	44	7.17317	44	Stage III	Yes	75	No	No	51	51.2827	19	1	724	Married	2	2	2	Yes	No	Yes	17						Yes	4.58316	8	0.0328542							51	Tertiary
Female	Yes	Yes	Yes	Yes	Islamic	Senior Secondary	Part-time	Yes	1.5 - 3 mil		5.56058	45	5.33333	46	Stage III	Yes	54	No	Yes	52	51.551	24	1	897	Divorced	2			No	No	No							No	5.3525	9	0.227242							51	Secondary
Female	No	No	No	No	Protestant	Senior Secondary	Works at Home	Yes	1.5 - 3 mil	Yes	8.08761	43	8.07118	43	Stage IV	Yes		No	No	52	51.6222				Divorced	No			No	No	No							No	5.0705	7								51	Secondary
Male	No	No	No	No	Protestant	Senior Secondary		Yes	1.5 - 3 mil	Yes	6.00137	46	6.00137	46	Stage III	Yes		No	No	53	52.0164				Not Married	2		3	No	No	No	3	4					No	5.99863	7								52	Secondary
Male	Yes	No	No	Yes	Buddhist	Senior Secondary	Fulltime	Yes	5 - 10 mil	Yes	5.70021	46	3.6961	48	Stage IV	Yes		No	Yes	52	52.0301				Not Married	2		1	No	No	No							No		9								52	Secondary
Female	Yes	No	No	Yes	Catholic	Senior Secondary	Other	No		Yes	2.6256	49			Stage II	No		No	No	52	52.1424				Widowed	Yes		3	No	No	No	18	18					No	2.63929	8								52	Secondary
	Yes	Yes	Yes	Yes	Islamic	Senior Secondary	Part-time	Yes	1.5 - 3 mil	No	3.51814	48	3.46064	48	Stage III	Yes		No	No	52	52.3915				Married	2			No	No	No							No	3.50445	9								52	Secondary
Female	Yes	No	No	Yes	Catholic	Senior Secondary	Other	No		Yes	4.44901	48			Stage II	No		No	No	53	52.5038				Divorced	Yes		2	No	No	No	18						No	3.42779	7								52	Secondary
Male	Yes	Yes	Yes	Yes	Protestant	Senior Secondary	Other	Yes	1.5 - 3 mil	Yes	3.72621	49	3.72621	49	Stage III	Yes		No	No	47	52.9035				Married	2			No	No	No							No	3.20329	7								52	Secondary
Male	Yes	No	No	Yes	Protestant	Senior Secondary	Part-time	Yes	1.5 - 3 mil	No	3.50719	49	3.26626	49	Stage III	Yes		No	No	53	53.0048				Divorced	2		1	No	No	No							No	3.48528	7								53	Secondary
Male	Yes	Yes	Yes	Yes	Buddhist	Senior Secondary	Part-time	Yes	1.5 - 3 mil		2.80082	50	1.35797	51	Stage II	No		No	No	52	53.139				Not Married	2			No	No	No							No	1.35797	9								53	Secondary
Male	Yes			Yes	Buddhist	Primary	Fulltime	Yes	1.5 - 3 mil		3.1896	50	2.9514	50	Stage III	Yes		No		54	53.87				Married	Yes		4	No	No	No	17	18	8				No	2.9514	8								53	Primary
Male	No	No	No	No	Islamic	Senior Secondary	Part-time	Yes	<1.5 mil	No	4.39151	49	4.37235	49	Stage III	Yes	95	No	No	54	54.0534	22	1	581	Married	Yes	2		No	No	No							No	4.38056	8	0.019165							54	Secondary
Male	Yes	No	No	Yes	Protestant	Junior Secondary	Fulltime	Yes	5 - 10 mil	Yes	3.79192	50	3.33196	50	Stage III	Yes		No	No	54	54.2724				Married	2			No	No	No							No	3.34018	7								54	Secondary
Female	No	No	No	No	Protestant	Senior Secondary	Works at Home	No		No	2.5243	51	2.41478	52	Stage III	Yes		No	No	54	54.423				Married	2		2	No	No	No	4						No	2.33812	6								54	Secondary
Female	Yes	No	No	Yes	Catholic	College	Fulltime	Yes	5 - 10 mil	Yes	5.06502	49	5.05681	49	Stage IV	Yes		No	No	55	54.5216				Married	Yes		4	No	No	No	16	18	18				No	5.05681	8								54	Tertiary
Male	Yes	No	No	Yes	Islamic	Senior Secondary	Part-time	Yes	3 - 5mil	Yes	0.142368	54	0.136893	54	Stage III	Yes		No	No	54	54.6037				Married	Yes		5	No	No	No	16	18	18	18			No	0.13963	8								54	Secondary
Male	No	No	No	No	Islamic	Senior Secondary	Fulltime	Yes	3 - 5mil	Yes	5.05955	49	4.846	49	Stage IV	Yes	73	No	No	54	54.7296	24	1	885	Married	Yes	2	4	No	No	No	17	18	18				No	4.846	6	0.213552							54	Secondary
Female	No	No	No	No	Islamic	Senior Secondary	Works at Home	No		No	6.13552	49	6.13552	49	Stage III	Yes	35	No	No	55	55.154	22	1	576	Widowed	Yes	2	3	No	No	No	18	18					No	6.15195	7	0							55	Secondary
Male	No	No	No	No	Islamic	Senior Secondary	Other	No	<1.5 mil	No	5.32512	50	5.29227	50	Stage III	Yes		Yes	No	55	55.384				Married	Yes		5	No	No	No	17	18	18				No	5.33333	6		1						55	Secondary
Male	No	No	No	No	Catholic	Senior Secondary		Yes	5 - 10 mil	No	2.88843	52	2.78987	52	Stage III	Yes		No	Yes	55	55.4031				Married	Yes		3	No	No	No	17	18					No	2.78987	6								55	Secondary
Male	No	No	No	No	Protestant	Senior Secondary	Fulltime	Yes	5 - 10 mil	Yes	1.80151	54			Stage II	No	280	Yes	No	56	56.4216	22	1	783	Not Married	No			No	No	No							No		8								56	Secondary
Male	Yes	No	No	Yes	Protestant	Senior Secondary	Fulltime	Yes	1.5 - 3 mil	No	4.80219	52	4.76112	52	Stage III	Yes	234	No	No	57	56.8186	22	1	803	Widowed	Yes	2	4	No	No	No	18	18					No	4.76112	6	0.0410678	10						56	Secondary
Male	Yes	No	No	Yes	Islamic	Senior Secondary	Part-time	Yes	<1.5 mil	No	4.16153	52	4.1013	53	Stage III	Yes		No	No	57	57.139				Married	No		2	No	No	No	2						No	4.10404	8								57	Secondary
Female	Yes	No	No	Yes	Islamic	Senior Secondary	Works at Home	No	<1.5 mil	No	3.56194	53	3.35661	54	Stage III	Yes	54	No	No	57	57.5003	22	1	878	Married	Yes	2	2	No	No	No	16						No	3.35661	8	0.205339							57	Secondary
Male	No	No	No	No	Protestant	Primary	Works at Home	No	<1.5 mil	No	5.79877	51	5.71116	51	Stage III	Yes	3	No	No	57	57.6099	20	1	583	Married	Yes	2		No	No	No							No	5.73032	8	0.0876112							57	Primary
Female	No	No	No	No	Buddhist	Junior Secondary	Other	Yes	3 - 5mil	Yes	4.35044	53	4.35044	53	Stage III	Yes		No	No	57	57.9329				Widowed	Yes		3	No	No	No	3	3					No	4.35318	6								57	Secondary
Male	Yes	Yes	Yes	Yes	Hindu	Senior Secondary	Part-time	Yes	1.5 - 3 mil	No	2.91307	55	2.85558	55	Stage III	Yes		No	No	58	58.078				Not Married	Yes			No	No	No							No	2.85558	9								58	Secondary
Male	No	No	No	No	Buddhist	Senior Secondary	Fulltime	Yes	1.5 - 3 mil	No	6.8063	51	6.8063	51	Stage III	Yes	59	No	No	57	58.5927	24	1	717	Married	Yes	2	4	No	No	No	17	18	18				No	6.83641	6	0							58	Secondary
Male	Yes	No	Yes	Yes	Protestant	College	Fulltime	Yes	1.5 - 3 mil	Yes	2.81177	55			Stage II	No		No	No	59	58.6804	20	1	816	Not Married	2			No	No	No							No	1.31964	8								58	Tertiary
Female	Yes	Yes	Yes	Yes	Islamic	Senior Secondary	Not Seeking	No			4.53388	54	3.58658	55	Stage II	No		No	No	59	59.2909				Married	2			No	No	No	3						No	4.40794	9								59	Secondary
Male	Yes	No	No	Yes	Protestant	Senior Secondary	Fulltime	Yes	10 - 20 mil	Yes	5.79329	53			Stage II	No		Yes	No	59	59.666				Married	Yes		6	No	No	No	17	18	18	18	18		No	5.72485	8								59	Secondary
Female	Yes	No	No	Yes	Catholic	College	Fulltime	Yes	10 - 20 mil	Yes	4.13963	56	3.96167	56	Stage IV	Yes		No	No	61	60.3751				Married	Yes		4	No	No	No	16	18	18				No	4.13963	8								60	Tertiary
Male	Yes	No	No	Yes	Protestant	Diploma	Fulltime	Yes	10 - 20 mil	Yes	0.383299	59	0.323066	60	Stage III	Yes	83	No	No	60	60.3751	23	1	774	Married	No			No	No	No							No	0.323066	8	0.0602327							60	Tertiary
Male	No	No	No	No	Catholic	Senior Secondary	Works at Home	No	<1.5 mil	No	6.00958	54	5.23203	55	Stage III	Yes	50	No	No	60	60.8597	22	1	598	Married	Yes	1		No	No	No							No	4.88706	8	0.77755							60	Secondary
Female	Yes	Yes	Yes	Yes	Protestant	Senior Secondary	Not Seeking	No			2.76523	58	2.71595	58	Stage IV	Yes		No		61	60.9993				Married	2			No	No	No							No	2.71595	9								60	Secondary
	No	No	No	No	Other	Senior Secondary	Other	No	<1.5 mil	No	1.23203	60	1.21287	60	Stage III	Yes		No	No		61.4018				Not Married	2		3	No	No	No	9	9					No	0.91718	7								61	Secondary
Male	No	Yes	No	Yes	Protestant	Senior Secondary	Fulltime	Yes	3 - 5mil	No	5.95756	55			Stage II	No	231	No	No	60	61.8042	25	1	567	Widowed	Yes	1		No	No	No							No	5.88912	6								61	Secondary
Male	Yes	Yes	No	Yes	Protestant	Senior Secondary	Fulltime	Yes	1.5 - 3 mil	Yes	1.99863	61	1.99863	61	Stage IV	Yes		No	No	63	63.5483				Married	2		2	No	No	No	2						No	2.06708	7								63	Secondary
Male	No	No	No	No	Islamic	Junior Secondary	Retired. Not Working	No		Yes	4	60	3.83299	61	Stage III	Yes		No	No	64	64.8515				Married	Yes		3	No	No	No	18	18					No	3.85216	7								64	Secondary
Male	Yes	No	No	Yes	Protestant	Senior Secondary	Other	Yes	5 - 10 mil	No	3.12663	62	3.04449	62	Stage III	Yes		No	No	65	65.5387				Not Married	2		2	No	No	No	4						No	0	7								65	Secondary
Female	Yes	No	No	Yes	Buddhist	Junior Secondary	Other	No		Yes	6.78987	59	6.78987	59	Stage III	Yes		No	No	66	66.6612				Widowed	2		1	No	No	No							No	6.78987	8								66	Secondary
Male	Yes	No	No	Yes	Buddhist	Senior Secondary	Not Seeking	No			6.05065	61	5.6564	61	Stage III	Yes		No	No	67	67.2252				Widowed	Yes		4	No	No	No	18	18	18				No	6.02053	8								67	Secondary
Male	No	No	No	No	Catholic	Senior Secondary	Fulltime	Yes	1.5 - 3 mil	Yes	6.20944	61	6.19849	61	Stage III	Yes	69	No	No	67	67.4223	18	1	558	Married	No		2	No	No	No	17						No	4.96372	8	0.0109514							67	Secondary
Male	No	No	No	No	Buddhist		Retired. Not Working	No	<1.5 mil	Yes	6.45038	62	6.45038	62	Stage IV	Yes		No	No	69	68.5366				Widowed	Yes		5	No	No	No							No	0.936345	6		18	23	20	20			68
Female	No	No	No	No	Protestant	Senior Secondary	Works at Home	No	<1.5 mil	No	2.75975	66	2.68583	66	Stage IV	Yes	10	No	No	69	69.1307	25	1	559	Widowed	Yes	1	2	No	No	No	18						No	2.78166	7	0.073922							69	Secondary
Male	Yes	No	No	Yes	Islamic	College	Works at Home	Yes	1.5 - 3 mil	Yes	6.95962	62	6.95962	62	Stage III	Yes	25	No	No	69	69.1855	35	1	844	Married	Yes	4	1	No	No	No							No	6.95688	8	0							69	Tertiary
Male	No	No	No	No	Buddhist	Junior Secondary	Other	No		Yes	6.85558	63	6.78987	63	Stage III	Yes		No	No	70	69.9932				Widowed	Yes		5	No	No	No	18	18	20	20			No	6.82546	7								69	Secondary
Male	Yes	Yes	No	Yes	Islamic	Senior Secondary	Fulltime	Yes	1.5 - 3 mil	No	8.09856		2.35455		Stage III	Yes	575	No	Yes	33		24	1	531	Not Married	2		4	No	No	No	2	1	3				No	2.3436	7	5.74401							33	Secondary
Female	Yes	No	No	Yes	Islamic	Senior Secondary	Not Seeking	No		No	3.22519		2.83915		Stage III	Yes		No	No	23					Not Married	No		1	No	No	No							No	3.2334	8								23	Secondary
Male	Yes	Yes	Yes	Yes	Catholic	Senior Secondary	Part-time	Yes	1.5 - 3 mil		8.35592		8.35592		Stage III	Yes	117	No	Yes	30			2	898	Not Married	2			No	No	No							No	9.41273	9	0							30	Secondary
Male	Yes	Yes	Yes	Yes	Islamic	Senior Secondary	Part-time	Yes	1.5 - 3 mil	No	6.05613		5.45654		Stage III	Yes		No	Yes	30					Not Married	2			No	No	No							No	6.08898	9								30	Secondary
Male	Yes	Yes	Yes	Yes	Islamic	Senior Secondary	Not Seeking	No		No	5.62355		5.62355		Stage III	Yes		No	Yes						Married	Yes			No	No	No							No	6.07255	7									Secondary
Male	Yes	Yes	No	Yes	Islamic	Junior Secondary	Not Seeking	No			5.87269		5.79056		Stage IV	Yes		No	Yes	39					Not Married	2		2	No	No	No	1						No	5.80151	8								39	Secondary
Male	Yes	Yes	Yes	Yes	Islamic	Senior Secondary	Part-time	Yes	1.5 - 3 mil	No	6.89665		6.83094		Stage III	Yes	19	No	Yes	35			2	710	Not Married	2			No	No	No							No		9	0.0657084							35	Secondary
Female	Yes	No	No	Yes	Protestant	Senior Secondary	Not Seeking	No			6.872		6.86927		Stage III	Yes		No	No	32					Divorced	Yes		1	No	No	No							No	6.872	8								32	Secondary
Male	Yes	Yes	Yes	Yes	Protestant	Senior Secondary	Fulltime	Yes	1.5 - 3 mil	No	8.86516		8.11225		Stage III	Yes	186	No	No			21	1	712	Married	No		2	No	No	No	17						No	9.17728	7	0.752909								Secondary
Female	Yes	No	No	Yes	Protestant		Part-time	Yes	3 - 5mil	Yes	8.85421		8.70637		Stage III	Yes		No	No	49					Widowed	No			No	No	No							No	8.69815	8								49
Female	Yes	No	No	Yes	Buddhist	Senior Secondary	Part-time	Yes	3 - 5mil	Yes	8.64613		8.64613		Stage III	Yes		No	No	36					Married	Yes		5	Yes	No	Yes	16	18	18	18			Yes	8.64613	9								36	Secondary
Male	Yes	Yes	Yes	Yes	Protestant	Senior Secondary	Fulltime	Yes	1.5 - 3 mil	Yes	3.6742		3.62491		Stage III	Yes	23	No	Yes	37		18	1	720	Married	Yes	1		No	No	No							No	3.68515	8	0.0492813							37	Secondary
Male	Yes	Yes	Yes	Yes		Senior Secondary	Part-time	Yes	1.5 - 3 mil	No	5.45927		5.45927		Stage III	Yes	47	No	Yes	36				886	Married	2			No	No	No							No	7.50171	9	0							36	Secondary
Male	Yes	Yes	Yes	Yes	Hindu	Senior Secondary	Fulltime	Yes	1.5 - 3 mil	Yes	0.722793		0.673511		Stage III	Yes	9	No	Yes	34			2	537	Married	Yes			No	No	No							No	1.28953	10	0.0492813							34	Secondary
Male	Yes	No	No	Yes	Protestant	Diploma	Seeking Employment	No		No	6.65024		6.52704		Stage IV	Yes		No	Yes	38					Not Married	2		7	No	No	No	2	3					No	6.49418	7		12	11	11	11			38	Tertiary
	Yes	No	No	Yes	Protestant	Senior Secondary	Works at Home	No	<1.5 mil	No	2.92402		2.84736		Stage IV	Yes	89	No	No			22	1	727	Divorced	2			No	No	No							No	2.87474	8	0.0766598								Secondary
Male	Yes	Yes	Yes	Yes	Protestant	Senior Secondary	Other	No		No	6.53799		6.51335		Stage III	Yes	76	No	Yes	35				541	Not Married	2			No	No	No							No	6.55168	10	0.0246407							35	Secondary
Male	Yes	Yes	Yes	Yes	Islamic	Senior Secondary	Other	Yes	1.5 - 3 mil	Yes	0.416153		0.402464		Stage III	Yes	63	No		35				546	Married	2			No	No	No							No	0.427105	10	0.0136893							35	Secondary
Female	Yes	Yes	Yes	Yes	Islamic	Senior Secondary	Part-time	Yes	1.5 - 3 mil	No	5.97399				Stage II	No	26	No	No	34		24	1	707	Married	No			No	No	No							No	5.62902	9								34	Secondary
Male	Yes	No	No	Yes	Catholic	Diploma	Part-time	Yes	1.5 - 3 mil	No	8.54209		8.54209		Stage III	Yes		No	Yes	30					Not Married	No		2	No	No	No	1						No	8.54209	9								30	Tertiary
Male	Yes	No	No	Yes	Islamic	Senior Secondary	Seeking Employment	No		Yes	5.76591		5.66461		Stage III	Yes		No	Yes	36					Married	Yes		3	No	No	No	17	18					No	5.57426	8								36	Secondary
Female	Yes	Yes	Yes	Yes	Islamic	Senior Secondary	Not Seeking	No		No		24		24	Stage III	Yes		No	No	29					Married	Yes		3	Yes	Yes	Yes	16	18					No		9								29	Secondary
Female	Yes	No	No	Yes	Islamic	Senior Secondary	Works at Home	No	<1.5 mil	No	4.75565		4.75291		Stage III	Yes		No	No						Divorced	No			No	No	No							No	4.76112	7									Secondary
Male	Yes	Yes	No	Yes	Buddhist	Senior Secondary	Part-time	Yes	3 - 5mil	Yes	8.64613		8.64613		Stage III	Yes		No	Yes	38					Married	Yes		5	Yes	No	Yes	17	3	18	18			Yes	8.64613	9								38	Secondary
Male	No	No	No	No	Islamic	Senior Secondary	Fulltime	Yes	3 - 5mil	No		36		36	Stage III	Yes	94	No	No	43		21	1	503	Married	Yes	1	3	No	No	No	17	18					No		6	0							43	Secondary
[truncated: 38 more columns]
